# Supplementary material for: Innovative Non-PrP-Targeted Drug Strategy Designed to Enhance Prion Clearance
Source: J Med Chem. 2022 Jun 30;65(13):8998–9010. doi: 10.1021/acs.jmedchem.2c00205 (PMC9289883; doi:10.1021/acs.jmedchem.2c00205)
Supplement: Supplementary file 2 — jm2c00205_si_002.csv [file jm2c00205_si_002.csv]

CODE	COMMERCIAL NAME	STRUCTURE	Name	Cas	SMILE	% cell viability	% prion clearance
A	ARN8755_Z_01		3-​[[(5,​5-​dioxido-​6H-​dibenzo[c,​e]​[1,​2]​thiazin-​9-​yl)​amino]​methyl]​-​7-​methyl-2(1H)​-​Quinolinone	1026706-74-0	O=S(C1=C2C=CC=C1)(NC3=C2C=C(NCC4=CC(C=CC(C)=C5)=C5NC4=O)C=C3)=O	66.93677575
B	ARN5608_Z_01		2-(3-Oxo-2,3-dihydro-1H-isoindol-1-yl)-N- [2-(5-p-tolyl-2H-[1,2,4]triazol-3-yl)-ethyl]-acetamide	1214449-38-3	O=C(CC1C(C=CC=C2)=C2C(N1)=O)NCCC3=NC(C4=CC=C(C)C=C4)=NN3	74.77479352	104.9331
C	ARN2053_Z_01		1-(2-Fluoro-phenyl)-3- [1-(5-pyridin-3-yl-2H-[1,2,4]triazol-3-yl)-ethyl]-urea	1000355-25-8	CC(NC(NC1=CC=CC=C1F)=O)C2=NC(C3=CN=CC=C3)=NN2	72.20679436	96.6932
D	ARN5896_Z_01		3-{[2-(3,5-Dimethyl-pyrazol-1-yl)-ethylamino]- methyl}-5-phenyl-1H-pyridin-2-one	1381725-39-8	O=C1C(CNCCN2N=C(C)C=C2C)=CC(C3=CC=CC=C3)=CN1	69.10042233
E	ARN5158_Z_01		2-(6-chloro-2-oxo-1,3-benzoxazol-3-yl)- N-[(3-phenyl-1,2,4-oxadiazol-5-yl)methyl]acetamide	1214533-39-7	O=C(CN1C(OC2=C1C=CC(Cl)=C2)=O)NCC3=NC(C4=CC=CC=C4)=NO3	73.59091159	94.6645
F	ARN2996_J_01		(3,5-Dimethyl-1H-indol-2-ylmethyl)-methyl- (1-methyl-2-pyridin-2-yl-ethyl)-amine	1287460-72-3 (cas of neutral form)	CC([N+](C)([H])CC1=C(C)C2=C(C=CC(C)=C2)N1)CC3=[N+]([H])C=CC=C3.[O-]C(CC(O)(C(O)=O)CC([O-])=O)=O	75.75779641	56.7857
G	ARN2356_Z_01		[5-Amino-1-(4-fluoro-phenyl)-1H-pyrazol-4-yl]- (1H-pyrrol-2-yl)-methanone	1381295-34-6	O=C(C1=CC=CN1)C2=C(N)N(C3=CC=C(F)C=C3)N=C2	77.69259575	42.9559
H	ARN2357_Z_01		[5-Amino-1-(2,4-difluoro-phenyl)- 1H-pyrazol-4-yl]-(1H-pyrrol-2-yl)-methanone	1381407-09-5	O=C(C1=CC=CN1)C2=C(N)N(C3=C(F)C=C(F)C=C3)N=C2	76.98212911	27.2582
I	ARN10184_A_01		5-[2-(3-Chloro-phenyl)-ethyl]-3- {[(piperidin-4-ylmethyl)-amino]-methyl}-pyrazolo[1,5-a]pyrimidin-7-ol	2058940-45-5 (cas of neutral form)	OC1=CC(CCC2=CC(Cl)=CC=C2)=NC3=C(C[N+]([H])(CC4CCNCC4)[H])C=NN31.[Cl-]	72.2970021	88.26398
L	ARN1510_Z_01		4'-Fluoro-biphenyl-3-carboxylic acid (1H-imidazol-2-ylmethyl)-amide	1381337-70-7	O=C(C1=CC=CC(C2=CC=C(F)C=C2)=C1)NCC3=NC=CN3	78.78890181	98.21256
M	ARN5864_Z_01		1-(5-Pyridin-3-yl-2H-[1,2,4]triazol-3-ylmethyl) -3-(2-trifluoromethyl-phenyl)-urea	1000354-89-1	O=C(NC1=CC=CC=C1C(F)(F)F)NCC2=NC(C3=CC=CN=C3)=NN2	75.84180452	125.1408
N	ARN8628_Z_01		5-Isopropyl-2H-pyrazole-3-carboxylic acid [2-(5-pyridin-3-yl-2H-[1,2,4]triazol-3-yl)-ethyl]-amide	1029834-71-6	O=C(C1=CC(C(C)C)=NN1)NCCC2=NC(C3=CN=CC=C3)=NN2	76.89960864	122.0542
O	ARN5863_Z_01		1-(3-Methoxy-phenyl)-3-(5-pyridin-3-yl-2H -[1,2,4]triazol-3-ylmethyl)-urea	1000353-70-7	O=C(NC1=CC=CC(OC)=C1)NCC2=NC(C3=CC=CN=C3)=NN2	79.0114658	138.5526
P	ARN11880_Z_01		3-(5-Chloro-1-methyl-1H-benzoimidazol-2-yl) -N-(3-[1,2,4]triazol-1-ylmethyl-phenyl)-propionamide	1214586-09-0	O=C(CCC1=NC2=C(C=CC(Cl)=C2)N1C)NC3=CC(CN4N=CN=C4)=CC=C3	79.77793616	130.7914
Q	ARN1609_Z_01		(5-Fluoro-1H-indol-2-yl)- (3-imidazo[4,5-b]pyridin-3-yl-pyrrolidin-1-yl)-methanone	1381040-70-5 (racemate)	O=C(C1=CC(C=C(F)C=C2)=C2N1)N(CC3)CC3N4C=NC5=CC=CN=C54	79.79419083	139.6341
R	ARN9565_Z_01		1-[1-(4-Fluoro-phenyl)-1H-pyrazol-4-ylmethyl] -4-thiazol-2-yl-piperazine	1214413-13-4	FC(C=C1)=CC=C1N(N=C2)C=C2CN3CCN(C4=NC=CS4)CC3	93.54314365	111.1699
S	ARN10145_Z_01		Benzyl-(7-methoxy-2H-chromen-3-ylmethyl) -(6-methyl-pyridin-2-ylmethyl)-amine	1214435-09-2	COC1=CC(OCC(CN(CC2=CC=CC(C)=N2)CC3=CC=CC=C3)=C4)=C4C=C1	78.95144854	120.7363
T	ARN11752_Z_01		1-Pyrimidin-2-yl-piperidine-4-carboxylic acid (1-methyl-1H-imidazol-2-ylmethyl)-amide	2059666-43-0	O=C(C1CCN(C2=NC=CC=N2)CC1)NCC3=NC=CN3C	85.10696825	139.9814
U	ARN8304_Z_01		2-(3,5-Dimethyl-pyrazol-1-yl)-N- [2-(5-pyridin-3-yl-2H-[1,2,4]triazol-3-yl)-ethyl]-acetamide	958609-69-3	O=C(CN1C(C)=CC(C)=N1)NCCC2=NC(C3=CN=CC=C3)=NN2	87.50765845	126.4346
1	ARN11457_Z_01		[4-(5-Amino-1-p-tolyl-1H-pyrazole-4-carbonyl)-piperidin-1-yl]- (4-methyl-thiazol-5-yl)-methanone	1381325-24-1	NC1=C(C(C2CCN(C(C3=C(C)N=CS3)=O)CC2)=O)C=NN1C4=CC=C(C)C=C4	77.9044	96.76581
2	ARN11512_Z_01		(5-Amino-1-p-tolyl-1H-pyrazol-4-yl)- (1-cyclobutanecarbonyl-pyrrolidin-3-yl)-methanone	1381388-32-4	O=C(C1=C(N)N(C2=CC=C(C)C=C2)N=C1)C3CN(C(C4CCC4)=O)CC3	77.1046	103.9903
3	ARN12643_Z_01		(5-Amino-1-phenyl-1H-pyrazol-4-yl) -(1H-indol-3-yl)-methanone	1015939-70-4	O=C(C1=CNC2=C1C=CC=C2)C3=C(N)N(C4=CC=CC=C4)N=C3	32.1936
4	ARN12924_Z_01		[4-(5-Amino-1-phenyl-1H-pyrazole-4-carbonyl) -piperidin-1-yl]-isoxazol-5-yl-methanone	1381478-56-3	O=C(C1CCN(C(C2=CC=NO2)=O)CC1)C3=C(N)N(C4=CC=CC=C4)N=C3	84.923	154.9711
5	ARN1468_Z_01		[5-Amino-1-(4-trifluoromethoxy-phenyl)- 1H-pyrazol-4-yl]-piperidin-4-yl-methanone	1381459-14-8	O=C(C1CCNCC1)C2=C(N)N(C3=CC=C(OC(F)(F)F)C=C3)N=C2	89.6821	45.55692
6	ARN1585_Z_01		1-{4-[5-Amino-1-(3-fluoro-phenyl)- 1H-pyrazole-4-carbonyl]-piperidin-1-yl}-ethanone	1381429-03-3	O=C(C1CCN(C(C)=O)CC1)C2=C(N)N(C3=CC=CC(F)=C3)N=C2	83.7432	103.6281
7	ARN2275_Z_01		1-(4-Fluoro-phenyl)-1H -pyrazole-4-carboxylic acid (tetrahydro-pyran-3-yl)-amide	958625-69-9	FC(C=C1)=CC=C1N2C=C(C(NC3CCCOC3)=O)C=N2	86.1228	124.5171
8	ARN3623_Z_01		N-​[(3,​5-​dimethyl-​1H-​pyrazol-​4-​yl)​methyl]​- ​1-​(4-​fluorophenyl)​-1H-​Pyrazole-​4-​carboxamide	1287426-60-1	FC(C=C1)=CC=C1N2C=C(C(NCC3=C(C)NN=C3C)=O)C=N2	78.6843	135.3096
