# Supplementary material for: Innovative Non-PrP-Targeted Drug Strategy Designed to Enhance Prion Clearance
Source: J Med Chem. 2022 Jun 30;65(13):8998–9010. doi: 10.1021/acs.jmedchem.2c00205 (PMC9289883; doi:10.1021/acs.jmedchem.2c00205)
Supplement: Supplementary file 3 — jm2c00205_si_003.pdb [file jm2c00205_si_003.pdb]

HETATM    1  C1  UNK   900      -0.578  17.788  52.210  1.00  0.00           C  
HETATM    2  N1  UNK   900       0.831  18.972  50.549  1.00  0.00           N1+
HETATM    3  O1  UNK   900      -3.673  16.566  52.031  1.00  0.00           O  
HETATM    4  C2  UNK   900       0.339  18.990  51.944  1.00  0.00           C  
HETATM    5  N2  UNK   900      -0.628  14.336  52.819  1.00  0.00           N  
HETATM    6  O2  UNK   900       3.632   9.967  50.631  1.00  0.00           O  
HETATM    7  C3  UNK   900      -0.258  18.993  49.555  1.00  0.00           C  
HETATM    8  N3  UNK   900      -1.438  13.641  49.400  1.00  0.00           N  
HETATM    9  C4  UNK   900      -1.174  17.777  49.750  1.00  0.00           C  
HETATM   10  N4  UNK   900      -0.748  13.479  50.558  1.00  0.00           N  
HETATM   11  C5  UNK   900      -1.736  17.712  51.193  1.00  0.00           C  
HETATM   12  C6  UNK   900      -2.604  16.464  51.434  1.00  0.00           C  
HETATM   13  C7  UNK   900      -2.257  14.655  49.627  1.00  0.00           C  
HETATM   14  C8  UNK   900       0.315  11.410  51.347  1.00  0.00           C  
HETATM   15  C9  UNK   900       1.438  10.559  51.353  1.00  0.00           C  
HETATM   16  C10 UNK   900       4.739  10.135  49.858  1.00  0.00           C  
HETATM   17  C11 UNK   900       2.591  10.873  50.595  1.00  0.00           C  
HETATM   18  C12 UNK   900       2.620  12.087  49.868  1.00  0.00           C  
HETATM   19  C13 UNK   900       1.505  12.942  49.877  1.00  0.00           C  
HETATM   20  C14 UNK   900       0.345  12.596  50.593  1.00  0.00           C  
HETATM   21  C15 UNK   900      -1.172  14.357  51.541  1.00  0.00           C  
HETATM   22  C16 UNK   900      -2.057  15.192  50.925  1.00  0.00           C  
HETATM   23  F1  UNK   900       5.419  11.267  50.154  1.00  0.00           F  
HETATM   24  F2  UNK   900       5.589   9.094  50.036  1.00  0.00           F  
HETATM   25  F3  UNK   900       4.433  10.172  48.557  1.00  0.00           F  
HETATM   26  H1  UNK   900       0.031  16.885  52.159  1.00  0.00           H  
HETATM   27  H2  UNK   900      -0.970  17.836  53.227  1.00  0.00           H  
HETATM   28  H3  UNK   900      -0.195  19.923  52.129  1.00  0.00           H  
HETATM   29  H4  UNK   900       1.191  18.969  52.624  1.00  0.00           H  
HETATM   30  H5  UNK   900       1.436  19.768  50.401  1.00  0.00           H  
HETATM   31  H6  UNK   900      -0.825  19.920  49.653  1.00  0.00           H  
HETATM   32  H7  UNK   900       0.175  18.984  48.555  1.00  0.00           H  
HETATM   33  H8  UNK   900      -0.588  16.886  49.520  1.00  0.00           H  
HETATM   34  H9  UNK   900      -1.991  17.810  49.027  1.00  0.00           H  
HETATM   35  H10 UNK   900      -2.379  18.579  51.345  1.00  0.00           H  
HETATM   36  H11 UNK   900      -0.870  14.997  53.543  1.00  0.00           H  
HETATM   37  H12 UNK   900       0.145  13.731  53.052  1.00  0.00           H  
HETATM   38  H13 UNK   900      -2.885  15.018  48.826  1.00  0.00           H  
HETATM   39  H14 UNK   900      -0.563  11.153  51.921  1.00  0.00           H  
HETATM   40  H15 UNK   900       1.411   9.649  51.929  1.00  0.00           H  
HETATM   41  H16 UNK   900       3.485  12.395  49.303  1.00  0.00           H  
HETATM   42  H17 UNK   900       1.544  13.886  49.355  1.00  0.00           H  
HETATM   43  H18 UNK   900       1.403  18.137  50.402  1.00  0.00           H  
ATOM     44  N   GLY A  25      -4.283  23.336  25.608  1.00 54.98           N1+
ATOM     45  CA  GLY A  25      -3.311  23.978  24.705  1.00 53.46           C  
ATOM     46  C   GLY A  25      -2.108  23.070  24.462  1.00 53.25           C  
ATOM     47  O   GLY A  25      -2.280  21.928  24.039  1.00 53.98           O  
ATOM     48  HA2 GLY A  25      -3.795  24.186  23.750  1.00  0.00           H  
ATOM     49  HA3 GLY A  25      -3.001  24.934  25.128  1.00  0.00           H  
ATOM     50  H1  GLY A  25      -5.100  23.923  25.701  1.00  0.00           H  
ATOM     51  H2  GLY A  25      -4.553  22.439  25.225  1.00  0.00           H  
ATOM     52  H3  GLY A  25      -3.863  23.195  26.515  1.00  0.00           H  
ATOM     53  N   LEU A  26      -0.895  23.582  24.735  1.00 51.11           N  
ATOM     54  CA  LEU A  26       0.387  22.870  24.652  1.00 50.12           C  
ATOM     55  C   LEU A  26       0.446  21.588  25.498  1.00 49.53           C  
ATOM     56  O   LEU A  26       1.033  20.605  25.055  1.00 49.06           O  
ATOM     57  CB  LEU A  26       1.523  23.860  25.007  1.00 49.20           C  
ATOM     58  CG  LEU A  26       2.946  23.284  25.221  1.00 50.67           C  
ATOM     59  CD1 LEU A  26       3.496  22.609  23.961  1.00 54.09           C  
ATOM     60  CD2 LEU A  26       3.918  24.382  25.673  1.00 52.20           C  
ATOM     61  H   LEU A  26      -0.849  24.542  25.046  1.00  0.00           H  
ATOM     62  HA  LEU A  26       0.511  22.562  23.616  1.00  0.00           H  
ATOM     63  HB2 LEU A  26       1.569  24.597  24.206  1.00  0.00           H  
ATOM     64  HB3 LEU A  26       1.241  24.407  25.909  1.00  0.00           H  
ATOM     65  HG  LEU A  26       2.919  22.545  26.021  1.00  0.00           H  
ATOM     66 HD11 LEU A  26       4.457  22.136  24.163  1.00  0.00           H  
ATOM     67 HD12 LEU A  26       2.833  21.838  23.574  1.00  0.00           H  
ATOM     68 HD13 LEU A  26       3.646  23.352  23.179  1.00  0.00           H  
ATOM     69 HD21 LEU A  26       4.908  23.971  25.875  1.00  0.00           H  
ATOM     70 HD22 LEU A  26       4.036  25.143  24.902  1.00  0.00           H  
ATOM     71 HD23 LEU A  26       3.571  24.874  26.582  1.00  0.00           H  
ATOM     72  N   ALA A  27      -0.184  21.584  26.684  1.00 47.22           N  
ATOM     73  CA  ALA A  27      -0.240  20.440  27.590  1.00 45.53           C  
ATOM     74  C   ALA A  27      -1.017  19.247  27.003  1.00 43.30           C  
ATOM     75  O   ALA A  27      -0.648  18.104  27.259  1.00 43.04           O  
ATOM     76  CB  ALA A  27      -0.894  20.897  28.901  1.00 46.94           C  
ATOM     77  H   ALA A  27      -0.640  22.433  26.982  1.00  0.00           H  
ATOM     78  HA  ALA A  27       0.781  20.118  27.799  1.00  0.00           H  
ATOM     79  HB1 ALA A  27      -0.878  20.099  29.639  1.00  0.00           H  
ATOM     80  HB2 ALA A  27      -0.356  21.740  29.334  1.00  0.00           H  
ATOM     81  HB3 ALA A  27      -1.932  21.200  28.756  1.00  0.00           H  
ATOM     82  N   SER A  28      -2.042  19.509  26.173  1.00 40.55           N  
ATOM     83  CA  SER A  28      -2.870  18.504  25.502  1.00 41.17           C  
ATOM     84  C   SER A  28      -2.079  17.808  24.380  1.00 39.22           C  
ATOM     85  O   SER A  28      -2.154  16.587  24.244  1.00 38.17           O  
ATOM     86  CB  SER A  28      -4.091  19.205  24.868  1.00 43.06           C  
ATOM     87  OG  SER A  28      -4.814  19.954  25.827  1.00 50.32           O  
ATOM     88  H   SER A  28      -2.265  20.476  25.986  1.00  0.00           H  
ATOM     89  HA  SER A  28      -3.202  17.761  26.231  1.00  0.00           H  
ATOM     90  HB2 SER A  28      -3.798  19.872  24.058  1.00  0.00           H  
ATOM     91  HB3 SER A  28      -4.765  18.466  24.432  1.00  0.00           H  
ATOM     92  HG  SER A  28      -5.150  19.357  26.480  1.00  0.00           H  
ATOM     93  N   ALA A  29      -1.291  18.586  23.615  1.00 36.02           N  
ATOM     94  CA  ALA A  29      -0.424  18.110  22.540  1.00 32.89           C  
ATOM     95  C   ALA A  29       0.818  17.386  23.082  1.00 29.69           C  
ATOM     96  O   ALA A  29       1.265  16.428  22.460  1.00 27.94           O  
ATOM     97  CB  ALA A  29       0.037  19.322  21.713  1.00 31.56           C  
ATOM     98  H   ALA A  29      -1.277  19.578  23.806  1.00  0.00           H  
ATOM     99  HA  ALA A  29      -0.983  17.427  21.897  1.00  0.00           H  
ATOM    100  HB1 ALA A  29       0.686  19.017  20.890  1.00  0.00           H  
ATOM    101  HB2 ALA A  29      -0.815  19.842  21.275  1.00  0.00           H  
ATOM    102  HB3 ALA A  29       0.589  20.042  22.319  1.00  0.00           H  
ATOM    103  N   ASN A  30       1.353  17.807  24.243  1.00 23.32           N  
ATOM    104  CA  ASN A  30       2.538  17.223  24.870  1.00 24.63           C  
ATOM    105  C   ASN A  30       2.230  15.851  25.503  1.00 23.36           C  
ATOM    106  O   ASN A  30       3.095  14.983  25.440  1.00 23.13           O  
ATOM    107  CB  ASN A  30       3.075  18.193  25.948  1.00 26.16           C  
ATOM    108  CG  ASN A  30       4.441  17.770  26.504  1.00 32.33           C  
ATOM    109  ND2 ASN A  30       4.484  17.411  27.785  1.00 30.19           N  
ATOM    110  OD1 ASN A  30       5.434  17.734  25.781  1.00 34.83           O  
ATOM    111  H   ASN A  30       0.943  18.616  24.692  1.00  0.00           H  
ATOM    112  HA  ASN A  30       3.301  17.096  24.100  1.00  0.00           H  
ATOM    113  HB2 ASN A  30       3.210  19.183  25.511  1.00  0.00           H  
ATOM    114  HB3 ASN A  30       2.350  18.312  26.754  1.00  0.00           H  
ATOM    115 HD21 ASN A  30       3.650  17.492  28.353  1.00  0.00           H  
ATOM    116 HD22 ASN A  30       5.350  17.101  28.203  1.00  0.00           H  
ATOM    117  N   VAL A  31       1.027  15.627  26.066  1.00 22.43           N  
ATOM    118  CA  VAL A  31       0.602  14.325  26.606  1.00 24.70           C  
ATOM    119  C   VAL A  31       0.349  13.317  25.466  1.00 27.26           C  
ATOM    120  O   VAL A  31       0.704  12.146  25.603  1.00 26.31           O  
ATOM    121  CB  VAL A  31      -0.665  14.506  27.491  1.00 22.21           C  
ATOM    122  CG1 VAL A  31      -1.331  13.180  27.916  1.00 21.58           C  
ATOM    123  CG2 VAL A  31      -0.347  15.307  28.765  1.00 20.39           C  
ATOM    124  H   VAL A  31       0.361  16.386  26.101  1.00  0.00           H  
ATOM    125  HA  VAL A  31       1.405  13.927  27.229  1.00  0.00           H  
ATOM    126  HB  VAL A  31      -1.399  15.073  26.916  1.00  0.00           H  
ATOM    127 HG11 VAL A  31      -2.180  13.362  28.576  1.00  0.00           H  
ATOM    128 HG12 VAL A  31      -1.708  12.622  27.062  1.00  0.00           H  
ATOM    129 HG13 VAL A  31      -0.629  12.537  28.448  1.00  0.00           H  
ATOM    130 HG21 VAL A  31      -1.258  15.636  29.264  1.00  0.00           H  
ATOM    131 HG22 VAL A  31       0.216  14.703  29.473  1.00  0.00           H  
ATOM    132 HG23 VAL A  31       0.255  16.188  28.558  1.00  0.00           H  
ATOM    133  N   ASP A  32      -0.222  13.776  24.337  1.00 27.48           N  
ATOM    134  CA  ASP A  32      -0.431  12.980  23.128  1.00 23.80           C  
ATOM    135  C   ASP A  32       0.912  12.614  22.466  1.00 22.04           C  
ATOM    136  O   ASP A  32       1.116  11.455  22.106  1.00 21.73           O  
ATOM    137  CB  ASP A  32      -1.362  13.771  22.175  1.00 27.45           C  
ATOM    138  CG  ASP A  32      -1.875  13.009  20.945  1.00 32.75           C  
ATOM    139  OD1 ASP A  32      -1.643  11.783  20.853  1.00 33.37           O  
ATOM    140  OD2 ASP A  32      -2.515  13.677  20.104  1.00 37.91           O1-
ATOM    141  H   ASP A  32      -0.496  14.748  24.301  1.00  0.00           H  
ATOM    142  HA  ASP A  32      -0.929  12.053  23.419  1.00  0.00           H  
ATOM    143  HB2 ASP A  32      -2.242  14.101  22.728  1.00  0.00           H  
ATOM    144  HB3 ASP A  32      -0.864  14.680  21.832  1.00  0.00           H  
ATOM    145  N   PHE A  33       1.846  13.579  22.381  1.00 16.45           N  
ATOM    146  CA  PHE A  33       3.212  13.398  21.890  1.00 15.10           C  
ATOM    147  C   PHE A  33       4.028  12.458  22.786  1.00 17.21           C  
ATOM    148  O   PHE A  33       4.746  11.621  22.254  1.00 16.31           O  
ATOM    149  CB  PHE A  33       3.913  14.768  21.782  1.00 14.10           C  
ATOM    150  CG  PHE A  33       5.348  14.714  21.285  1.00 16.54           C  
ATOM    151  CD1 PHE A  33       5.616  14.329  19.957  1.00 16.48           C  
ATOM    152  CD2 PHE A  33       6.419  15.014  22.153  1.00 19.54           C  
ATOM    153  CE1 PHE A  33       6.942  14.268  19.488  1.00 15.12           C  
ATOM    154  CE2 PHE A  33       7.747  14.955  21.685  1.00 18.04           C  
ATOM    155  CZ  PHE A  33       8.007  14.583  20.352  1.00 15.88           C  
ATOM    156  H   PHE A  33       1.592  14.510  22.686  1.00  0.00           H  
ATOM    157  HA  PHE A  33       3.165  12.951  20.898  1.00  0.00           H  
ATOM    158  HB2 PHE A  33       3.354  15.405  21.097  1.00  0.00           H  
ATOM    159  HB3 PHE A  33       3.892  15.276  22.747  1.00  0.00           H  
ATOM    160  HD1 PHE A  33       4.802  14.078  19.296  1.00  0.00           H  
ATOM    161  HD2 PHE A  33       6.226  15.294  23.179  1.00  0.00           H  
ATOM    162  HE1 PHE A  33       7.141  13.982  18.466  1.00  0.00           H  
ATOM    163  HE2 PHE A  33       8.565  15.191  22.349  1.00  0.00           H  
ATOM    164  HZ  PHE A  33       9.023  14.533  19.989  1.00  0.00           H  
ATOM    165  N   ALA A  34       3.888  12.563  24.119  1.00 18.69           N  
ATOM    166  CA  ALA A  34       4.572  11.743  25.117  1.00 18.44           C  
ATOM    167  C   ALA A  34       4.290  10.250  24.944  1.00 16.98           C  
ATOM    168  O   ALA A  34       5.227   9.458  24.902  1.00 16.35           O  
ATOM    169  CB  ALA A  34       4.140  12.178  26.523  1.00 14.37           C  
ATOM    170  H   ALA A  34       3.284  13.294  24.472  1.00  0.00           H  
ATOM    171  HA  ALA A  34       5.646  11.901  25.007  1.00  0.00           H  
ATOM    172  HB1 ALA A  34       4.614  11.570  27.294  1.00  0.00           H  
ATOM    173  HB2 ALA A  34       4.397  13.217  26.722  1.00  0.00           H  
ATOM    174  HB3 ALA A  34       3.064  12.080  26.650  1.00  0.00           H  
ATOM    175  N   PHE A  35       3.008   9.881  24.800  1.00 14.82           N  
ATOM    176  CA  PHE A  35       2.573   8.496  24.651  1.00 17.50           C  
ATOM    177  C   PHE A  35       2.739   7.967  23.218  1.00 18.11           C  
ATOM    178  O   PHE A  35       2.914   6.760  23.055  1.00 17.76           O  
ATOM    179  CB  PHE A  35       1.093   8.394  25.065  1.00 16.31           C  
ATOM    180  CG  PHE A  35       0.801   8.633  26.542  1.00 18.57           C  
ATOM    181  CD1 PHE A  35       1.693   8.204  27.552  1.00 16.63           C  
ATOM    182  CD2 PHE A  35      -0.400   9.270  26.914  1.00 19.24           C  
ATOM    183  CE1 PHE A  35       1.379   8.401  28.909  1.00 19.52           C  
ATOM    184  CE2 PHE A  35      -0.720   9.454  28.273  1.00 21.45           C  
ATOM    185  CZ  PHE A  35       0.167   9.009  29.270  1.00 19.13           C  
ATOM    186  H   PHE A  35       2.293  10.595  24.837  1.00  0.00           H  
ATOM    187  HA  PHE A  35       3.177   7.854  25.287  1.00  0.00           H  
ATOM    188  HB2 PHE A  35       0.495   9.083  24.465  1.00  0.00           H  
ATOM    189  HB3 PHE A  35       0.723   7.396  24.834  1.00  0.00           H  
ATOM    190  HD1 PHE A  35       2.617   7.702  27.314  1.00  0.00           H  
ATOM    191  HD2 PHE A  35      -1.085   9.616  26.156  1.00  0.00           H  
ATOM    192  HE1 PHE A  35       2.056   8.070  29.681  1.00  0.00           H  
ATOM    193  HE2 PHE A  35      -1.646   9.936  28.550  1.00  0.00           H  
ATOM    194  HZ  PHE A  35      -0.071   9.129  30.314  1.00  0.00           H  
ATOM    195  N   SER A  36       2.760   8.843  22.196  1.00 17.79           N  
ATOM    196  CA  SER A  36       3.077   8.482  20.811  1.00 18.83           C  
ATOM    197  C   SER A  36       4.574   8.153  20.669  1.00 16.56           C  
ATOM    198  O   SER A  36       4.930   7.166  20.028  1.00 18.14           O  
ATOM    199  CB  SER A  36       2.742   9.662  19.874  1.00 20.71           C  
ATOM    200  OG  SER A  36       1.347   9.793  19.696  1.00 29.38           O  
ATOM    201  H   SER A  36       2.600   9.821  22.397  1.00  0.00           H  
ATOM    202  HA  SER A  36       2.499   7.603  20.515  1.00  0.00           H  
ATOM    203  HB2 SER A  36       3.156  10.602  20.239  1.00  0.00           H  
ATOM    204  HB3 SER A  36       3.168   9.494  18.885  1.00  0.00           H  
ATOM    205  HG  SER A  36       0.967  10.098  20.510  1.00  0.00           H  
ATOM    206  N   LEU A  37       5.434   8.961  21.311  1.00 14.14           N  
ATOM    207  CA  LEU A  37       6.887   8.837  21.341  1.00 14.73           C  
ATOM    208  C   LEU A  37       7.325   7.644  22.210  1.00 17.10           C  
ATOM    209  O   LEU A  37       8.242   6.928  21.815  1.00 16.19           O  
ATOM    210  CB  LEU A  37       7.442  10.164  21.912  1.00 18.43           C  
ATOM    211  CG  LEU A  37       8.957  10.394  21.777  1.00 26.00           C  
ATOM    212  CD1 LEU A  37       9.347  10.704  20.330  1.00 29.09           C  
ATOM    213  CD2 LEU A  37       9.400  11.560  22.659  1.00 32.06           C  
ATOM    214  H   LEU A  37       5.046   9.752  21.810  1.00  0.00           H  
ATOM    215  HA  LEU A  37       7.237   8.681  20.321  1.00  0.00           H  
ATOM    216  HB2 LEU A  37       6.962  10.997  21.400  1.00  0.00           H  
ATOM    217  HB3 LEU A  37       7.151  10.252  22.961  1.00  0.00           H  
ATOM    218  HG  LEU A  37       9.490   9.501  22.106  1.00  0.00           H  
ATOM    219 HD11 LEU A  37      10.430  10.759  20.211  1.00  0.00           H  
ATOM    220 HD12 LEU A  37       8.970   9.937  19.663  1.00  0.00           H  
ATOM    221 HD13 LEU A  37       8.927  11.654  19.996  1.00  0.00           H  
ATOM    222 HD21 LEU A  37      10.475  11.685  22.593  1.00  0.00           H  
ATOM    223 HD22 LEU A  37       8.932  12.496  22.357  1.00  0.00           H  
ATOM    224 HD23 LEU A  37       9.147  11.388  23.699  1.00  0.00           H  
ATOM    225  N   TYR A  38       6.636   7.391  23.339  1.00 15.81           N  
ATOM    226  CA  TYR A  38       6.850   6.256  24.240  1.00 14.83           C  
ATOM    227  C   TYR A  38       6.656   4.907  23.530  1.00 16.58           C  
ATOM    228  O   TYR A  38       7.510   4.032  23.654  1.00 14.88           O  
ATOM    229  CB  TYR A  38       5.897   6.363  25.452  1.00 13.13           C  
ATOM    230  CG  TYR A  38       5.964   5.190  26.412  1.00 15.32           C  
ATOM    231  CD1 TYR A  38       6.975   5.135  27.391  1.00 16.02           C  
ATOM    232  CD2 TYR A  38       5.063   4.114  26.276  1.00 12.74           C  
ATOM    233  CE1 TYR A  38       7.095   4.012  28.227  1.00 14.43           C  
ATOM    234  CE2 TYR A  38       5.205   2.975  27.086  1.00 16.90           C  
ATOM    235  CZ  TYR A  38       6.218   2.927  28.061  1.00 14.32           C  
ATOM    236  OH  TYR A  38       6.373   1.818  28.830  1.00 18.00           O  
ATOM    237  H   TYR A  38       5.905   8.042  23.597  1.00  0.00           H  
ATOM    238  HA  TYR A  38       7.878   6.303  24.603  1.00  0.00           H  
ATOM    239  HB2 TYR A  38       6.112   7.270  26.016  1.00  0.00           H  
ATOM    240  HB3 TYR A  38       4.870   6.456  25.103  1.00  0.00           H  
ATOM    241  HD1 TYR A  38       7.682   5.938  27.481  1.00  0.00           H  
ATOM    242  HD2 TYR A  38       4.292   4.139  25.521  1.00  0.00           H  
ATOM    243  HE1 TYR A  38       7.879   3.972  28.969  1.00  0.00           H  
ATOM    244  HE2 TYR A  38       4.542   2.138  26.938  1.00  0.00           H  
ATOM    245  HH  TYR A  38       5.982   1.037  28.454  1.00  0.00           H  
ATOM    246  N   LYS A  39       5.547   4.747  22.788  1.00 15.45           N  
ATOM    247  CA  LYS A  39       5.191   3.522  22.069  1.00 18.41           C  
ATOM    248  C   LYS A  39       6.205   3.155  20.971  1.00 17.25           C  
ATOM    249  O   LYS A  39       6.438   1.970  20.742  1.00 18.52           O  
ATOM    250  CB  LYS A  39       3.778   3.682  21.474  1.00 20.06           C  
ATOM    251  CG  LYS A  39       2.670   3.517  22.530  1.00 27.64           C  
ATOM    252  CD  LYS A  39       1.284   3.912  22.002  1.00 31.81           C  
ATOM    253  CE  LYS A  39       0.191   3.731  23.062  1.00 35.95           C  
ATOM    254  NZ  LYS A  39      -1.111   4.234  22.595  1.00 41.16           N1+
ATOM    255  H   LYS A  39       4.894   5.517  22.733  1.00  0.00           H  
ATOM    256  HA  LYS A  39       5.182   2.697  22.785  1.00  0.00           H  
ATOM    257  HB2 LYS A  39       3.693   4.655  20.988  1.00  0.00           H  
ATOM    258  HB3 LYS A  39       3.610   2.940  20.691  1.00  0.00           H  
ATOM    259  HG2 LYS A  39       2.653   2.483  22.878  1.00  0.00           H  
ATOM    260  HG3 LYS A  39       2.901   4.124  23.405  1.00  0.00           H  
ATOM    261  HD2 LYS A  39       1.308   4.953  21.678  1.00  0.00           H  
ATOM    262  HD3 LYS A  39       1.043   3.318  21.119  1.00  0.00           H  
ATOM    263  HE2 LYS A  39       0.080   2.675  23.305  1.00  0.00           H  
ATOM    264  HE3 LYS A  39       0.464   4.251  23.979  1.00  0.00           H  
ATOM    265  HZ1 LYS A  39      -1.793   4.120  23.332  1.00  0.00           H  
ATOM    266  HZ2 LYS A  39      -1.031   5.215  22.369  1.00  0.00           H  
ATOM    267  HZ3 LYS A  39      -1.405   3.718  21.779  1.00  0.00           H  
ATOM    268  N   GLN A  40       6.849   4.156  20.346  1.00 17.25           N  
ATOM    269  CA  GLN A  40       7.897   3.973  19.343  1.00 19.40           C  
ATOM    270  C   GLN A  40       9.256   3.616  19.971  1.00 20.96           C  
ATOM    271  O   GLN A  40      10.010   2.864  19.354  1.00 23.12           O  
ATOM    272  CB  GLN A  40       8.047   5.280  18.530  1.00 20.00           C  
ATOM    273  CG  GLN A  40       6.827   5.583  17.631  1.00 22.87           C  
ATOM    274  CD  GLN A  40       6.565   4.572  16.507  1.00 26.70           C  
ATOM    275  NE2 GLN A  40       7.585   3.843  16.046  1.00 27.04           N  
ATOM    276  OE1 GLN A  40       5.425   4.427  16.075  1.00 29.01           O  
ATOM    277  H   GLN A  40       6.611   5.105  20.599  1.00  0.00           H  
ATOM    278  HA  GLN A  40       7.620   3.150  18.685  1.00  0.00           H  
ATOM    279  HB2 GLN A  40       8.190   6.116  19.215  1.00  0.00           H  
ATOM    280  HB3 GLN A  40       8.949   5.250  17.917  1.00  0.00           H  
ATOM    281  HG2 GLN A  40       5.925   5.653  18.236  1.00  0.00           H  
ATOM    282  HG3 GLN A  40       6.959   6.563  17.169  1.00  0.00           H  
ATOM    283 HE21 GLN A  40       8.512   3.969  16.423  1.00  0.00           H  
ATOM    284 HE22 GLN A  40       7.418   3.164  15.317  1.00  0.00           H  
ATOM    285  N   LEU A  41       9.553   4.093  21.194  1.00 19.53           N  
ATOM    286  CA  LEU A  41      10.757   3.735  21.953  1.00 17.42           C  
ATOM    287  C   LEU A  41      10.673   2.299  22.508  1.00 17.42           C  
ATOM    288  O   LEU A  41      11.691   1.608  22.539  1.00 19.05           O  
ATOM    289  CB  LEU A  41      10.951   4.717  23.135  1.00 17.36           C  
ATOM    290  CG  LEU A  41      11.336   6.159  22.734  1.00 19.05           C  
ATOM    291  CD1 LEU A  41      11.193   7.114  23.931  1.00 20.90           C  
ATOM    292  CD2 LEU A  41      12.752   6.251  22.151  1.00 18.11           C  
ATOM    293  H   LEU A  41       8.889   4.710  21.642  1.00  0.00           H  
ATOM    294  HA  LEU A  41      11.622   3.778  21.290  1.00  0.00           H  
ATOM    295  HB2 LEU A  41      10.035   4.745  23.726  1.00  0.00           H  
ATOM    296  HB3 LEU A  41      11.718   4.336  23.812  1.00  0.00           H  
ATOM    297  HG  LEU A  41      10.658   6.502  21.956  1.00  0.00           H  
ATOM    298 HD11 LEU A  41      11.421   8.142  23.645  1.00  0.00           H  
ATOM    299 HD12 LEU A  41      10.176   7.108  24.324  1.00  0.00           H  
ATOM    300 HD13 LEU A  41      11.866   6.839  24.744  1.00  0.00           H  
ATOM    301 HD21 LEU A  41      12.996   7.277  21.873  1.00  0.00           H  
ATOM    302 HD22 LEU A  41      13.485   5.923  22.881  1.00  0.00           H  
ATOM    303 HD23 LEU A  41      12.873   5.638  21.259  1.00  0.00           H  
ATOM    304  N   VAL A  42       9.468   1.836  22.893  1.00 16.21           N  
ATOM    305  CA  VAL A  42       9.193   0.463  23.330  1.00 18.89           C  
ATOM    306  C   VAL A  42       9.259  -0.521  22.147  1.00 22.13           C  
ATOM    307  O   VAL A  42       9.764  -1.624  22.325  1.00 20.86           O  
ATOM    308  CB  VAL A  42       7.805   0.402  24.031  1.00 19.98           C  
ATOM    309  CG1 VAL A  42       7.293  -1.028  24.312  1.00 23.50           C  
ATOM    310  CG2 VAL A  42       7.825   1.171  25.361  1.00 17.53           C  
ATOM    311  H   VAL A  42       8.683   2.473  22.860  1.00  0.00           H  
ATOM    312  HA  VAL A  42       9.960   0.165  24.049  1.00  0.00           H  
ATOM    313  HB  VAL A  42       7.073   0.885  23.382  1.00  0.00           H  
ATOM    314 HG11 VAL A  42       6.358  -1.006  24.872  1.00  0.00           H  
ATOM    315 HG12 VAL A  42       7.087  -1.582  23.396  1.00  0.00           H  
ATOM    316 HG13 VAL A  42       8.014  -1.601  24.896  1.00  0.00           H  
ATOM    317 HG21 VAL A  42       6.828   1.200  25.796  1.00  0.00           H  
ATOM    318 HG22 VAL A  42       8.483   0.687  26.081  1.00  0.00           H  
ATOM    319 HG23 VAL A  42       8.162   2.198  25.247  1.00  0.00           H  
ATOM    320  N   LEU A  43       8.804  -0.134  20.941  1.00 23.06           N  
ATOM    321  CA  LEU A  43       8.906  -0.962  19.731  1.00 27.61           C  
ATOM    322  C   LEU A  43      10.361  -1.161  19.267  1.00 29.21           C  
ATOM    323  O   LEU A  43      10.672  -2.203  18.692  1.00 28.88           O  
ATOM    324  CB  LEU A  43       8.093  -0.318  18.585  1.00 29.39           C  
ATOM    325  CG  LEU A  43       6.572  -0.571  18.657  1.00 33.15           C  
ATOM    326  CD1 LEU A  43       5.815   0.409  17.747  1.00 34.04           C  
ATOM    327  CD2 LEU A  43       6.208  -2.021  18.292  1.00 36.14           C  
ATOM    328  H   LEU A  43       8.378   0.778  20.851  1.00  0.00           H  
ATOM    329  HA  LEU A  43       8.509  -1.952  19.957  1.00  0.00           H  
ATOM    330  HB2 LEU A  43       8.288   0.756  18.578  1.00  0.00           H  
ATOM    331  HB3 LEU A  43       8.445  -0.677  17.616  1.00  0.00           H  
ATOM    332  HG  LEU A  43       6.238  -0.394  19.680  1.00  0.00           H  
ATOM    333 HD11 LEU A  43       4.738   0.258  17.816  1.00  0.00           H  
ATOM    334 HD12 LEU A  43       6.015   1.445  18.025  1.00  0.00           H  
ATOM    335 HD13 LEU A  43       6.104   0.285  16.703  1.00  0.00           H  
ATOM    336 HD21 LEU A  43       5.129  -2.174  18.335  1.00  0.00           H  
ATOM    337 HD22 LEU A  43       6.536  -2.269  17.282  1.00  0.00           H  
ATOM    338 HD23 LEU A  43       6.659  -2.740  18.974  1.00  0.00           H  
ATOM    339  N   LYS A  44      11.246  -0.188  19.542  1.00 31.22           N  
ATOM    340  CA  LYS A  44      12.662  -0.217  19.178  1.00 33.55           C  
ATOM    341  C   LYS A  44      13.484  -1.110  20.133  1.00 34.56           C  
ATOM    342  O   LYS A  44      14.452  -1.727  19.690  1.00 35.81           O  
ATOM    343  CB  LYS A  44      13.195   1.235  19.244  1.00 37.39           C  
ATOM    344  CG  LYS A  44      14.502   1.476  18.465  1.00 43.03           C  
ATOM    345  CD  LYS A  44      14.285   1.551  16.942  1.00 48.97           C  
ATOM    346  CE  LYS A  44      15.577   1.784  16.146  1.00 50.97           C  
ATOM    347  NZ  LYS A  44      16.441   0.591  16.149  1.00 51.54           N1+
ATOM    348  H   LYS A  44      10.909   0.637  20.019  1.00  0.00           H  
ATOM    349  HA  LYS A  44      12.748  -0.604  18.162  1.00  0.00           H  
ATOM    350  HB2 LYS A  44      12.444   1.924  18.857  1.00  0.00           H  
ATOM    351  HB3 LYS A  44      13.339   1.529  20.285  1.00  0.00           H  
ATOM    352  HG2 LYS A  44      14.933   2.421  18.798  1.00  0.00           H  
ATOM    353  HG3 LYS A  44      15.237   0.711  18.713  1.00  0.00           H  
ATOM    354  HD2 LYS A  44      13.796   0.648  16.577  1.00  0.00           H  
ATOM    355  HD3 LYS A  44      13.597   2.371  16.729  1.00  0.00           H  
ATOM    356  HE2 LYS A  44      15.330   2.015  15.109  1.00  0.00           H  
ATOM    357  HE3 LYS A  44      16.128   2.640  16.538  1.00  0.00           H  
ATOM    358  HZ1 LYS A  44      16.705   0.366  17.097  1.00  0.00           H  
ATOM    359  HZ2 LYS A  44      15.942  -0.187  15.743  1.00  0.00           H  
ATOM    360  HZ3 LYS A  44      17.270   0.780  15.603  1.00  0.00           H  
ATOM    361  N   ALA A  45      13.098  -1.187  21.419  1.00 33.31           N  
ATOM    362  CA  ALA A  45      13.754  -1.978  22.461  1.00 33.67           C  
ATOM    363  C   ALA A  45      12.729  -2.372  23.540  1.00 35.24           C  
ATOM    364  O   ALA A  45      12.625  -1.665  24.545  1.00 34.99           O  
ATOM    365  CB  ALA A  45      14.976  -1.220  23.010  1.00 34.95           C  
ATOM    366  H   ALA A  45      12.286  -0.655  21.699  1.00  0.00           H  
ATOM    367  HA  ALA A  45      14.147  -2.891  22.016  1.00  0.00           H  
ATOM    368  HB1 ALA A  45      15.471  -1.801  23.789  1.00  0.00           H  
ATOM    369  HB2 ALA A  45      15.711  -1.034  22.227  1.00  0.00           H  
ATOM    370  HB3 ALA A  45      14.695  -0.257  23.437  1.00  0.00           H  
ATOM    371  N   PRO A  46      11.949  -3.464  23.356  1.00 36.27           N  
ATOM    372  CA  PRO A  46      10.842  -3.834  24.258  1.00 37.28           C  
ATOM    373  C   PRO A  46      11.272  -4.455  25.602  1.00 36.56           C  
ATOM    374  O   PRO A  46      10.436  -4.576  26.497  1.00 37.88           O  
ATOM    375  CB  PRO A  46       9.992  -4.816  23.434  1.00 34.36           C  
ATOM    376  CG  PRO A  46      10.974  -5.459  22.467  1.00 36.52           C  
ATOM    377  CD  PRO A  46      12.019  -4.374  22.209  1.00 36.54           C  
ATOM    378  HA  PRO A  46      10.243  -2.954  24.496  1.00  0.00           H  
ATOM    379  HB2 PRO A  46       9.457  -5.553  24.035  1.00  0.00           H  
ATOM    380  HB3 PRO A  46       9.243  -4.260  22.869  1.00  0.00           H  
ATOM    381  HG2 PRO A  46      11.448  -6.314  22.952  1.00  0.00           H  
ATOM    382  HG3 PRO A  46      10.499  -5.816  21.553  1.00  0.00           H  
ATOM    383  HD2 PRO A  46      13.009  -4.817  22.096  1.00  0.00           H  
ATOM    384  HD3 PRO A  46      11.778  -3.825  21.297  1.00  0.00           H  
ATOM    385  N   ASP A  47      12.555  -4.818  25.753  1.00 35.57           N  
ATOM    386  CA  ASP A  47      13.143  -5.432  26.945  1.00 39.14           C  
ATOM    387  C   ASP A  47      13.779  -4.383  27.884  1.00 38.26           C  
ATOM    388  O   ASP A  47      13.897  -4.647  29.081  1.00 40.19           O  
ATOM    389  CB  ASP A  47      14.249  -6.427  26.484  1.00 42.77           C  
ATOM    390  CG  ASP A  47      15.436  -5.835  25.699  1.00 45.15           C  
ATOM    391  OD1 ASP A  47      15.185  -5.181  24.662  1.00 47.71           O  
ATOM    392  OD2 ASP A  47      16.584  -6.033  26.156  1.00 46.34           O1-
ATOM    393  H   ASP A  47      13.183  -4.693  24.969  1.00  0.00           H  
ATOM    394  HA  ASP A  47      12.381  -5.983  27.499  1.00  0.00           H  
ATOM    395  HB2 ASP A  47      14.640  -6.956  27.355  1.00  0.00           H  
ATOM    396  HB3 ASP A  47      13.796  -7.197  25.858  1.00  0.00           H  
ATOM    397  N   LYS A  48      14.206  -3.221  27.362  1.00 33.02           N  
ATOM    398  CA  LYS A  48      15.001  -2.229  28.089  1.00 27.40           C  
ATOM    399  C   LYS A  48      14.129  -1.176  28.778  1.00 22.23           C  
ATOM    400  O   LYS A  48      12.951  -1.007  28.453  1.00 20.29           O  
ATOM    401  CB  LYS A  48      15.935  -1.520  27.082  1.00 29.53           C  
ATOM    402  CG  LYS A  48      17.139  -2.411  26.755  1.00 30.34           C  
ATOM    403  CD  LYS A  48      18.142  -1.799  25.769  1.00 35.22           C  
ATOM    404  CE  LYS A  48      19.374  -2.699  25.584  1.00 39.06           C  
ATOM    405  NZ  LYS A  48      19.013  -4.016  25.023  1.00 40.26           N1+
ATOM    406  H   LYS A  48      14.046  -3.056  26.378  1.00  0.00           H  
ATOM    407  HA  LYS A  48      15.601  -2.718  28.859  1.00  0.00           H  
ATOM    408  HB2 LYS A  48      15.392  -1.255  26.173  1.00  0.00           H  
ATOM    409  HB3 LYS A  48      16.314  -0.582  27.492  1.00  0.00           H  
ATOM    410  HG2 LYS A  48      17.660  -2.655  27.682  1.00  0.00           H  
ATOM    411  HG3 LYS A  48      16.774  -3.354  26.355  1.00  0.00           H  
ATOM    412  HD2 LYS A  48      17.660  -1.620  24.807  1.00  0.00           H  
ATOM    413  HD3 LYS A  48      18.464  -0.825  26.137  1.00  0.00           H  
ATOM    414  HE2 LYS A  48      20.089  -2.220  24.916  1.00  0.00           H  
ATOM    415  HE3 LYS A  48      19.882  -2.849  26.538  1.00  0.00           H  
ATOM    416  HZ1 LYS A  48      18.354  -4.484  25.633  1.00  0.00           H  
ATOM    417  HZ2 LYS A  48      18.582  -3.895  24.118  1.00  0.00           H  
ATOM    418  HZ3 LYS A  48      19.840  -4.588  24.928  1.00  0.00           H  
ATOM    419  N   ASN A  49      14.753  -0.445  29.720  1.00 18.05           N  
ATOM    420  CA  ASN A  49      14.175   0.717  30.390  1.00 16.28           C  
ATOM    421  C   ASN A  49      13.947   1.838  29.372  1.00 16.47           C  
ATOM    422  O   ASN A  49      14.785   2.074  28.501  1.00 16.40           O  
ATOM    423  CB  ASN A  49      15.117   1.271  31.488  1.00 13.58           C  
ATOM    424  CG  ASN A  49      15.423   0.293  32.622  1.00 13.57           C  
ATOM    425  ND2 ASN A  49      16.702   0.130  32.955  1.00 15.55           N  
ATOM    426  OD1 ASN A  49      14.523  -0.320  33.184  1.00 14.34           O  
ATOM    427  H   ASN A  49      15.715  -0.666  29.933  1.00  0.00           H  
ATOM    428  HA  ASN A  49      13.223   0.416  30.831  1.00  0.00           H  
ATOM    429  HB2 ASN A  49      16.054   1.608  31.042  1.00  0.00           H  
ATOM    430  HB3 ASN A  49      14.668   2.155  31.945  1.00  0.00           H  
ATOM    431 HD21 ASN A  49      17.428   0.642  32.476  1.00  0.00           H  
ATOM    432 HD22 ASN A  49      16.928  -0.504  33.711  1.00  0.00           H  
ATOM    433  N   VAL A  50      12.816   2.535  29.507  1.00 16.06           N  
ATOM    434  CA  VAL A  50      12.520   3.762  28.781  1.00 15.87           C  
ATOM    435  C   VAL A  50      12.714   4.898  29.795  1.00 17.92           C  
ATOM    436  O   VAL A  50      12.284   4.767  30.938  1.00 16.30           O  
ATOM    437  CB  VAL A  50      11.074   3.707  28.226  1.00 13.59           C  
ATOM    438  CG1 VAL A  50      10.718   4.973  27.427  1.00 12.26           C  
ATOM    439  CG2 VAL A  50      10.851   2.469  27.336  1.00 12.46           C  
ATOM    440  H   VAL A  50      12.192   2.286  30.263  1.00  0.00           H  
ATOM    441  HA  VAL A  50      13.201   3.892  27.946  1.00  0.00           H  
ATOM    442  HB  VAL A  50      10.376   3.638  29.062  1.00  0.00           H  
ATOM    443 HG11 VAL A  50       9.754   4.872  26.930  1.00  0.00           H  
ATOM    444 HG12 VAL A  50      10.657   5.844  28.077  1.00  0.00           H  
ATOM    445 HG13 VAL A  50      11.460   5.178  26.655  1.00  0.00           H  
ATOM    446 HG21 VAL A  50       9.830   2.452  26.959  1.00  0.00           H  
ATOM    447 HG22 VAL A  50      11.523   2.470  26.476  1.00  0.00           H  
ATOM    448 HG23 VAL A  50      11.006   1.537  27.879  1.00  0.00           H  
ATOM    449  N   ILE A  51      13.407   5.978  29.401  1.00 16.61           N  
ATOM    450  CA  ILE A  51      13.643   7.174  30.215  1.00 12.94           C  
ATOM    451  C   ILE A  51      13.692   8.365  29.256  1.00 14.11           C  
ATOM    452  O   ILE A  51      14.602   8.438  28.437  1.00 13.10           O  
ATOM    453  CB  ILE A  51      14.940   7.085  31.082  1.00 13.51           C  
ATOM    454  CG1 ILE A  51      15.197   5.736  31.787  1.00 14.82           C  
ATOM    455  CG2 ILE A  51      15.011   8.236  32.111  1.00 10.65           C  
ATOM    456  CD1 ILE A  51      16.603   5.669  32.380  1.00 14.69           C  
ATOM    457  H   ILE A  51      13.769   5.997  28.457  1.00  0.00           H  
ATOM    458  HA  ILE A  51      12.787   7.312  30.876  1.00  0.00           H  
ATOM    459  HB  ILE A  51      15.779   7.221  30.398  1.00  0.00           H  
ATOM    460 HG12 ILE A  51      14.449   5.552  32.559  1.00  0.00           H  
ATOM    461 HG13 ILE A  51      15.126   4.912  31.079  1.00  0.00           H  
ATOM    462 HG21 ILE A  51      16.036   8.422  32.433  1.00  0.00           H  
ATOM    463 HG22 ILE A  51      14.634   9.173  31.709  1.00  0.00           H  
ATOM    464 HG23 ILE A  51      14.428   8.014  33.002  1.00  0.00           H  
ATOM    465 HD11 ILE A  51      16.835   4.666  32.737  1.00  0.00           H  
ATOM    466 HD12 ILE A  51      17.342   5.933  31.629  1.00  0.00           H  
ATOM    467 HD13 ILE A  51      16.726   6.369  33.205  1.00  0.00           H  
ATOM    468  N   PHE A  52      12.749   9.310  29.348  1.00 12.27           N  
ATOM    469  CA  PHE A  52      12.718  10.492  28.487  1.00 12.67           C  
ATOM    470  C   PHE A  52      11.920  11.630  29.125  1.00 13.45           C  
ATOM    471  O   PHE A  52      11.100  11.403  30.014  1.00 12.86           O  
ATOM    472  CB  PHE A  52      12.241  10.139  27.053  1.00 11.23           C  
ATOM    473  CG  PHE A  52      10.747   9.890  26.925  1.00 12.73           C  
ATOM    474  CD1 PHE A  52      10.159   8.774  27.552  1.00 13.57           C  
ATOM    475  CD2 PHE A  52       9.931  10.812  26.239  1.00 14.04           C  
ATOM    476  CE1 PHE A  52       8.765   8.605  27.528  1.00 17.67           C  
ATOM    477  CE2 PHE A  52       8.536  10.625  26.194  1.00 15.93           C  
ATOM    478  CZ  PHE A  52       7.951   9.527  26.848  1.00 16.27           C  
ATOM    479  H   PHE A  52      12.001   9.202  30.021  1.00  0.00           H  
ATOM    480  HA  PHE A  52      13.745  10.853  28.420  1.00  0.00           H  
ATOM    481  HB2 PHE A  52      12.513  10.955  26.382  1.00  0.00           H  
ATOM    482  HB3 PHE A  52      12.771   9.268  26.666  1.00  0.00           H  
ATOM    483  HD1 PHE A  52      10.770   8.071  28.096  1.00  0.00           H  
ATOM    484  HD2 PHE A  52      10.367  11.678  25.764  1.00  0.00           H  
ATOM    485  HE1 PHE A  52       8.318   7.791  28.073  1.00  0.00           H  
ATOM    486  HE2 PHE A  52       7.912  11.338  25.677  1.00  0.00           H  
ATOM    487  HZ  PHE A  52       6.879   9.404  26.852  1.00  0.00           H  
ATOM    488  N   SER A  53      12.137  12.853  28.625  1.00 12.35           N  
ATOM    489  CA  SER A  53      11.227  13.974  28.810  1.00 12.34           C  
ATOM    490  C   SER A  53      10.599  14.280  27.443  1.00 11.78           C  
ATOM    491  O   SER A  53      11.338  14.644  26.523  1.00 13.72           O  
ATOM    492  CB  SER A  53      11.986  15.198  29.342  1.00 11.62           C  
ATOM    493  OG  SER A  53      11.209  16.373  29.271  1.00 15.40           O  
ATOM    494  H   SER A  53      12.845  12.955  27.910  1.00  0.00           H  
ATOM    495  HA  SER A  53      10.474  13.741  29.558  1.00  0.00           H  
ATOM    496  HB2 SER A  53      12.178  15.050  30.399  1.00  0.00           H  
ATOM    497  HB3 SER A  53      12.935  15.348  28.829  1.00  0.00           H  
ATOM    498  HG  SER A  53      10.512  16.302  29.912  1.00  0.00           H  
ATOM    499  N   PRO A  54       9.254  14.202  27.310  1.00 14.41           N  
ATOM    500  CA  PRO A  54       8.529  14.690  26.129  1.00 17.31           C  
ATOM    501  C   PRO A  54       8.752  16.194  25.902  1.00 20.10           C  
ATOM    502  O   PRO A  54       8.838  16.631  24.760  1.00 19.13           O  
ATOM    503  CB  PRO A  54       7.037  14.449  26.417  1.00 12.99           C  
ATOM    504  CG  PRO A  54       6.972  13.566  27.653  1.00 18.59           C  
ATOM    505  CD  PRO A  54       8.350  13.610  28.295  1.00 15.12           C  
ATOM    506  HA  PRO A  54       8.845  14.122  25.252  1.00  0.00           H  
ATOM    507  HB2 PRO A  54       6.499  15.374  26.628  1.00  0.00           H  
ATOM    508  HB3 PRO A  54       6.538  13.993  25.563  1.00  0.00           H  
ATOM    509  HG2 PRO A  54       6.184  13.878  28.337  1.00  0.00           H  
ATOM    510  HG3 PRO A  54       6.760  12.540  27.358  1.00  0.00           H  
ATOM    511  HD2 PRO A  54       8.313  14.243  29.183  1.00  0.00           H  
ATOM    512  HD3 PRO A  54       8.672  12.612  28.598  1.00  0.00           H  
ATOM    513  N   LEU A  55       8.862  16.954  27.004  1.00 21.72           N  
ATOM    514  CA  LEU A  55       8.962  18.406  27.073  1.00 21.74           C  
ATOM    515  C   LEU A  55      10.330  18.925  26.591  1.00 20.15           C  
ATOM    516  O   LEU A  55      10.376  19.989  25.979  1.00 22.94           O  
ATOM    517  CB  LEU A  55       8.721  18.794  28.552  1.00 26.95           C  
ATOM    518  CG  LEU A  55       8.119  20.192  28.792  1.00 33.73           C  
ATOM    519  CD1 LEU A  55       6.676  20.312  28.269  1.00 34.85           C  
ATOM    520  CD2 LEU A  55       8.152  20.505  30.293  1.00 36.84           C  
ATOM    521  H   LEU A  55       8.801  16.476  27.891  1.00  0.00           H  
ATOM    522  HA  LEU A  55       8.179  18.814  26.436  1.00  0.00           H  
ATOM    523  HB2 LEU A  55       8.044  18.071  29.013  1.00  0.00           H  
ATOM    524  HB3 LEU A  55       9.653  18.698  29.112  1.00  0.00           H  
ATOM    525  HG  LEU A  55       8.724  20.937  28.275  1.00  0.00           H  
ATOM    526 HD11 LEU A  55       6.272  21.305  28.468  1.00  0.00           H  
ATOM    527 HD12 LEU A  55       6.611  20.157  27.193  1.00  0.00           H  
ATOM    528 HD13 LEU A  55       6.020  19.588  28.754  1.00  0.00           H  
ATOM    529 HD21 LEU A  55       7.579  21.400  30.523  1.00  0.00           H  
ATOM    530 HD22 LEU A  55       7.716  19.692  30.871  1.00  0.00           H  
ATOM    531 HD23 LEU A  55       9.173  20.651  30.646  1.00  0.00           H  
ATOM    532  N   SER A  56      11.423  18.170  26.811  1.00 15.28           N  
ATOM    533  CA  SER A  56      12.780  18.498  26.357  1.00 13.89           C  
ATOM    534  C   SER A  56      12.901  18.349  24.833  1.00 15.92           C  
ATOM    535  O   SER A  56      13.481  19.207  24.167  1.00 15.79           O  
ATOM    536  CB  SER A  56      13.788  17.546  27.046  1.00 12.27           C  
ATOM    537  OG  SER A  56      15.132  17.805  26.679  1.00 16.50           O  
ATOM    538  H   SER A  56      11.307  17.313  27.336  1.00  0.00           H  
ATOM    539  HA  SER A  56      12.988  19.530  26.634  1.00  0.00           H  
ATOM    540  HB2 SER A  56      13.717  17.627  28.128  1.00  0.00           H  
ATOM    541  HB3 SER A  56      13.558  16.510  26.797  1.00  0.00           H  
ATOM    542  HG  SER A  56      15.328  18.707  26.899  1.00  0.00           H  
ATOM    543  N   ILE A  57      12.319  17.264  24.299  1.00 15.61           N  
ATOM    544  CA  ILE A  57      12.302  16.913  22.883  1.00 16.59           C  
ATOM    545  C   ILE A  57      11.321  17.833  22.131  1.00 16.48           C  
ATOM    546  O   ILE A  57      11.641  18.275  21.030  1.00 15.01           O  
ATOM    547  CB  ILE A  57      11.930  15.405  22.752  1.00 15.36           C  
ATOM    548  CG1 ILE A  57      12.983  14.520  23.472  1.00 15.46           C  
ATOM    549  CG2 ILE A  57      11.770  14.951  21.284  1.00 13.43           C  
ATOM    550  CD1 ILE A  57      12.546  13.071  23.704  1.00 14.50           C  
ATOM    551  H   ILE A  57      11.858  16.622  24.928  1.00  0.00           H  
ATOM    552  HA  ILE A  57      13.297  17.071  22.470  1.00  0.00           H  
ATOM    553  HB  ILE A  57      10.970  15.254  23.249  1.00  0.00           H  
ATOM    554 HG12 ILE A  57      13.922  14.533  22.918  1.00  0.00           H  
ATOM    555 HG13 ILE A  57      13.220  14.926  24.454  1.00  0.00           H  
ATOM    556 HG21 ILE A  57      11.502  13.897  21.214  1.00  0.00           H  
ATOM    557 HG22 ILE A  57      10.982  15.500  20.772  1.00  0.00           H  
ATOM    558 HG23 ILE A  57      12.693  15.097  20.722  1.00  0.00           H  
ATOM    559 HD11 ILE A  57      13.259  12.549  24.340  1.00  0.00           H  
ATOM    560 HD12 ILE A  57      11.575  13.028  24.196  1.00  0.00           H  
ATOM    561 HD13 ILE A  57      12.492  12.520  22.767  1.00  0.00           H  
ATOM    562  N   SER A  58      10.173  18.176  22.746  1.00 16.63           N  
ATOM    563  CA  SER A  58       9.167  19.085  22.200  1.00 21.08           C  
ATOM    564  C   SER A  58       9.681  20.520  22.056  1.00 20.37           C  
ATOM    565  O   SER A  58       9.416  21.147  21.033  1.00 19.75           O  
ATOM    566  CB  SER A  58       7.909  19.106  23.092  1.00 18.64           C  
ATOM    567  OG  SER A  58       7.087  17.993  22.832  1.00 33.21           O  
ATOM    568  H   SER A  58       9.974  17.762  23.647  1.00  0.00           H  
ATOM    569  HA  SER A  58       8.907  18.730  21.207  1.00  0.00           H  
ATOM    570  HB2 SER A  58       8.162  19.153  24.150  1.00  0.00           H  
ATOM    571  HB3 SER A  58       7.299  19.983  22.884  1.00  0.00           H  
ATOM    572  HG  SER A  58       7.529  17.218  23.148  1.00  0.00           H  
ATOM    573  N   THR A  59      10.428  21.026  23.054  1.00 17.91           N  
ATOM    574  CA  THR A  59      10.978  22.383  23.065  1.00 18.78           C  
ATOM    575  C   THR A  59      12.127  22.516  22.048  1.00 20.50           C  
ATOM    576  O   THR A  59      12.213  23.548  21.388  1.00 21.85           O  
ATOM    577  CB  THR A  59      11.475  22.739  24.491  1.00 17.20           C  
ATOM    578  CG2 THR A  59      12.100  24.141  24.608  1.00 20.22           C  
ATOM    579  OG1 THR A  59      10.373  22.755  25.376  1.00 16.96           O  
ATOM    580  H   THR A  59      10.613  20.443  23.860  1.00  0.00           H  
ATOM    581  HA  THR A  59      10.191  23.085  22.779  1.00  0.00           H  
ATOM    582  HB  THR A  59      12.189  21.993  24.844  1.00  0.00           H  
ATOM    583  HG1 THR A  59      10.082  21.862  25.505  1.00  0.00           H  
ATOM    584 HG21 THR A  59      12.350  24.375  25.643  1.00  0.00           H  
ATOM    585 HG22 THR A  59      13.019  24.226  24.029  1.00  0.00           H  
ATOM    586 HG23 THR A  59      11.413  24.911  24.255  1.00  0.00           H  
ATOM    587  N   ALA A  60      12.969  21.478  21.885  1.00 20.85           N  
ATOM    588  CA  ALA A  60      14.089  21.454  20.940  1.00 21.27           C  
ATOM    589  C   ALA A  60      13.629  21.393  19.471  1.00 20.62           C  
ATOM    590  O   ALA A  60      14.255  22.019  18.616  1.00 18.87           O  
ATOM    591  CB  ALA A  60      14.958  20.223  21.243  1.00 16.98           C  
ATOM    592  H   ALA A  60      12.833  20.656  22.457  1.00  0.00           H  
ATOM    593  HA  ALA A  60      14.690  22.355  21.083  1.00  0.00           H  
ATOM    594  HB1 ALA A  60      15.814  20.164  20.570  1.00  0.00           H  
ATOM    595  HB2 ALA A  60      15.349  20.263  22.259  1.00  0.00           H  
ATOM    596  HB3 ALA A  60      14.390  19.297  21.144  1.00  0.00           H  
ATOM    597  N   LEU A  61      12.523  20.682  19.188  1.00 18.10           N  
ATOM    598  CA  LEU A  61      11.923  20.574  17.857  1.00 19.67           C  
ATOM    599  C   LEU A  61      11.030  21.782  17.532  1.00 21.85           C  
ATOM    600  O   LEU A  61      10.955  22.165  16.368  1.00 22.14           O  
ATOM    601  CB  LEU A  61      11.038  19.313  17.799  1.00 19.76           C  
ATOM    602  CG  LEU A  61      11.808  17.975  17.795  1.00 21.56           C  
ATOM    603  CD1 LEU A  61      10.837  16.804  17.998  1.00 19.42           C  
ATOM    604  CD2 LEU A  61      12.638  17.766  16.517  1.00 19.24           C  
ATOM    605  H   LEU A  61      12.069  20.183  19.941  1.00  0.00           H  
ATOM    606  HA  LEU A  61      12.704  20.521  17.100  1.00  0.00           H  
ATOM    607  HB2 LEU A  61      10.367  19.336  18.656  1.00  0.00           H  
ATOM    608  HB3 LEU A  61      10.396  19.338  16.917  1.00  0.00           H  
ATOM    609  HG  LEU A  61      12.504  17.970  18.633  1.00  0.00           H  
ATOM    610 HD11 LEU A  61      11.382  15.866  18.087  1.00  0.00           H  
ATOM    611 HD12 LEU A  61      10.257  16.925  18.913  1.00  0.00           H  
ATOM    612 HD13 LEU A  61      10.135  16.714  17.169  1.00  0.00           H  
ATOM    613 HD21 LEU A  61      13.137  16.797  16.531  1.00  0.00           H  
ATOM    614 HD22 LEU A  61      12.011  17.801  15.626  1.00  0.00           H  
ATOM    615 HD23 LEU A  61      13.418  18.520  16.407  1.00  0.00           H  
ATOM    616  N   ALA A  62      10.389  22.414  18.529  1.00 20.28           N  
ATOM    617  CA  ALA A  62       9.606  23.636  18.342  1.00 21.61           C  
ATOM    618  C   ALA A  62      10.518  24.862  18.152  1.00 22.02           C  
ATOM    619  O   ALA A  62      10.162  25.776  17.411  1.00 24.61           O  
ATOM    620  CB  ALA A  62       8.718  23.850  19.570  1.00 22.59           C  
ATOM    621  H   ALA A  62      10.457  22.042  19.468  1.00  0.00           H  
ATOM    622  HA  ALA A  62       8.965  23.520  17.467  1.00  0.00           H  
ATOM    623  HB1 ALA A  62       8.053  24.700  19.425  1.00  0.00           H  
ATOM    624  HB2 ALA A  62       8.079  22.983  19.733  1.00  0.00           H  
ATOM    625  HB3 ALA A  62       9.298  24.018  20.479  1.00  0.00           H  
ATOM    626  N   PHE A  63      11.720  24.844  18.753  1.00 20.61           N  
ATOM    627  CA  PHE A  63      12.798  25.804  18.527  1.00 21.72           C  
ATOM    628  C   PHE A  63      13.411  25.626  17.118  1.00 26.78           C  
ATOM    629  O   PHE A  63      13.729  26.624  16.475  1.00 27.17           O  
ATOM    630  CB  PHE A  63      13.854  25.604  19.641  1.00 20.71           C  
ATOM    631  CG  PHE A  63      15.106  26.470  19.624  1.00 21.26           C  
ATOM    632  CD1 PHE A  63      15.134  27.721  18.968  1.00 22.80           C  
ATOM    633  CD2 PHE A  63      16.270  26.003  20.271  1.00 22.40           C  
ATOM    634  CE1 PHE A  63      16.335  28.440  18.869  1.00 18.76           C  
ATOM    635  CE2 PHE A  63      17.461  26.751  20.216  1.00 22.03           C  
ATOM    636  CZ  PHE A  63      17.499  27.957  19.490  1.00 19.45           C  
ATOM    637  H   PHE A  63      11.923  24.074  19.376  1.00  0.00           H  
ATOM    638  HA  PHE A  63      12.380  26.810  18.603  1.00  0.00           H  
ATOM    639  HB2 PHE A  63      13.382  25.771  20.609  1.00  0.00           H  
ATOM    640  HB3 PHE A  63      14.176  24.562  19.644  1.00  0.00           H  
ATOM    641  HD1 PHE A  63      14.251  28.124  18.496  1.00  0.00           H  
ATOM    642  HD2 PHE A  63      16.259  25.060  20.799  1.00  0.00           H  
ATOM    643  HE1 PHE A  63      16.365  29.356  18.303  1.00  0.00           H  
ATOM    644  HE2 PHE A  63      18.353  26.386  20.703  1.00  0.00           H  
ATOM    645  HZ  PHE A  63      18.418  28.515  19.411  1.00  0.00           H  
ATOM    646  N   LEU A  64      13.510  24.387  16.598  1.00 27.33           N  
ATOM    647  CA  LEU A  64      13.914  24.100  15.216  1.00 23.20           C  
ATOM    648  C   LEU A  64      12.864  24.598  14.203  1.00 23.75           C  
ATOM    649  O   LEU A  64      13.238  25.157  13.172  1.00 24.47           O  
ATOM    650  CB  LEU A  64      14.130  22.576  15.052  1.00 22.64           C  
ATOM    651  CG  LEU A  64      14.493  22.085  13.629  1.00 20.11           C  
ATOM    652  CD1 LEU A  64      15.896  22.537  13.202  1.00 19.93           C  
ATOM    653  CD2 LEU A  64      14.341  20.563  13.524  1.00 18.29           C  
ATOM    654  H   LEU A  64      13.242  23.603  17.176  1.00  0.00           H  
ATOM    655  HA  LEU A  64      14.852  24.620  15.018  1.00  0.00           H  
ATOM    656  HB2 LEU A  64      14.893  22.237  15.755  1.00  0.00           H  
ATOM    657  HB3 LEU A  64      13.221  22.064  15.355  1.00  0.00           H  
ATOM    658  HG  LEU A  64      13.785  22.489  12.906  1.00  0.00           H  
ATOM    659 HD11 LEU A  64      16.146  22.164  12.208  1.00  0.00           H  
ATOM    660 HD12 LEU A  64      15.978  23.623  13.172  1.00  0.00           H  
ATOM    661 HD13 LEU A  64      16.645  22.163  13.897  1.00  0.00           H  
ATOM    662 HD21 LEU A  64      14.485  20.234  12.495  1.00  0.00           H  
ATOM    663 HD22 LEU A  64      15.055  20.037  14.156  1.00  0.00           H  
ATOM    664 HD23 LEU A  64      13.340  20.245  13.820  1.00  0.00           H  
ATOM    665  N   SER A  65      11.565  24.409  14.506  1.00 22.79           N  
ATOM    666  CA  SER A  65      10.427  24.803  13.669  1.00 24.49           C  
ATOM    667  C   SER A  65      10.294  26.328  13.492  1.00 28.37           C  
ATOM    668  O   SER A  65       9.646  26.776  12.552  1.00 29.96           O  
ATOM    669  CB  SER A  65       9.127  24.181  14.233  1.00 21.30           C  
ATOM    670  OG  SER A  65       8.477  24.957  15.219  1.00 25.33           O  
ATOM    671  H   SER A  65      11.350  23.921  15.366  1.00  0.00           H  
ATOM    672  HA  SER A  65      10.604  24.362  12.688  1.00  0.00           H  
ATOM    673  HB2 SER A  65       8.416  24.027  13.423  1.00  0.00           H  
ATOM    674  HB3 SER A  65       9.320  23.197  14.648  1.00  0.00           H  
ATOM    675  HG  SER A  65       9.078  25.113  15.935  1.00  0.00           H  
ATOM    676  N   LEU A  66      10.949  27.121  14.355  1.00 29.28           N  
ATOM    677  CA  LEU A  66      11.021  28.578  14.295  1.00 29.21           C  
ATOM    678  C   LEU A  66      11.766  29.076  13.038  1.00 28.97           C  
ATOM    679  O   LEU A  66      11.466  30.156  12.532  1.00 30.87           O  
ATOM    680  CB  LEU A  66      11.757  29.026  15.572  1.00 29.08           C  
ATOM    681  CG  LEU A  66      11.667  30.519  15.911  1.00 32.17           C  
ATOM    682  CD1 LEU A  66      10.240  30.910  16.332  1.00 29.63           C  
ATOM    683  CD2 LEU A  66      12.686  30.846  17.008  1.00 29.23           C  
ATOM    684  H   LEU A  66      11.467  26.673  15.097  1.00  0.00           H  
ATOM    685  HA  LEU A  66      10.000  28.959  14.278  1.00  0.00           H  
ATOM    686  HB2 LEU A  66      11.386  28.459  16.428  1.00  0.00           H  
ATOM    687  HB3 LEU A  66      12.808  28.755  15.476  1.00  0.00           H  
ATOM    688  HG  LEU A  66      11.938  31.109  15.035  1.00  0.00           H  
ATOM    689 HD11 LEU A  66      10.163  31.968  16.560  1.00  0.00           H  
ATOM    690 HD12 LEU A  66       9.518  30.720  15.540  1.00  0.00           H  
ATOM    691 HD13 LEU A  66       9.919  30.360  17.214  1.00  0.00           H  
ATOM    692 HD21 LEU A  66      12.651  31.901  17.253  1.00  0.00           H  
ATOM    693 HD22 LEU A  66      12.490  30.280  17.917  1.00  0.00           H  
ATOM    694 HD23 LEU A  66      13.704  30.622  16.686  1.00  0.00           H  
ATOM    695  N   GLY A  67      12.706  28.265  12.530  1.00 28.10           N  
ATOM    696  CA  GLY A  67      13.471  28.500  11.317  1.00 28.13           C  
ATOM    697  C   GLY A  67      13.040  27.643  10.120  1.00 28.57           C  
ATOM    698  O   GLY A  67      13.676  27.729   9.073  1.00 29.46           O  
ATOM    699  H   GLY A  67      12.874  27.389  13.007  1.00  0.00           H  
ATOM    700  HA2 GLY A  67      13.457  29.553  11.033  1.00  0.00           H  
ATOM    701  HA3 GLY A  67      14.498  28.258  11.561  1.00  0.00           H  
ATOM    702  N   ALA A  68      11.991  26.815  10.257  1.00 28.71           N  
ATOM    703  CA  ALA A  68      11.468  25.958   9.194  1.00 30.09           C  
ATOM    704  C   ALA A  68      10.377  26.682   8.392  1.00 31.01           C  
ATOM    705  O   ALA A  68       9.636  27.500   8.940  1.00 29.75           O  
ATOM    706  CB  ALA A  68      10.827  24.725   9.844  1.00 27.65           C  
ATOM    707  H   ALA A  68      11.491  26.817  11.135  1.00  0.00           H  
ATOM    708  HA  ALA A  68      12.269  25.641   8.530  1.00  0.00           H  
ATOM    709  HB1 ALA A  68      10.436  24.048   9.086  1.00  0.00           H  
ATOM    710  HB2 ALA A  68      11.556  24.168  10.433  1.00  0.00           H  
ATOM    711  HB3 ALA A  68       9.999  24.994  10.499  1.00  0.00           H  
ATOM    712  N   HIS A  69      10.255  26.333   7.100  1.00 31.86           N  
ATOM    713  CA  HIS A  69       9.209  26.788   6.181  1.00 34.95           C  
ATOM    714  C   HIS A  69       8.560  25.602   5.457  1.00 34.53           C  
ATOM    715  O   HIS A  69       9.192  24.566   5.252  1.00 34.08           O  
ATOM    716  CB  HIS A  69       9.761  27.811   5.161  1.00 36.15           C  
ATOM    717  CG  HIS A  69      10.198  29.161   5.680  1.00 39.10           C  
ATOM    718  CD2 HIS A  69      10.995  30.128   5.108  1.00 41.22           C  
ATOM    719  ND1 HIS A  69       9.770  29.704   6.879  1.00 41.92           N  
ATOM    720  CE1 HIS A  69      10.329  30.911   6.991  1.00 41.92           C  
ATOM    721  NE2 HIS A  69      11.086  31.237   5.951  1.00 42.15           N  
ATOM    722  H   HIS A  69      10.910  25.654   6.731  1.00  0.00           H  
ATOM    723  HA  HIS A  69       8.409  27.268   6.748  1.00  0.00           H  
ATOM    724  HB2 HIS A  69      10.604  27.381   4.625  1.00  0.00           H  
ATOM    725  HB3 HIS A  69       9.001  28.013   4.405  1.00  0.00           H  
ATOM    726  HD1 HIS A  69       9.192  29.247   7.572  1.00  0.00           H  
ATOM    727  HD2 HIS A  69      11.492  30.123   4.152  1.00  0.00           H  
ATOM    728  HE1 HIS A  69      10.189  31.553   7.847  1.00  0.00           H  
ATOM    729  N   ASN A  70       7.290  25.779   5.055  1.00 36.19           N  
ATOM    730  CA  ASN A  70       6.532  24.927   4.131  1.00 36.98           C  
ATOM    731  C   ASN A  70       6.234  23.543   4.735  1.00 36.47           C  
ATOM    732  O   ASN A  70       5.704  23.468   5.843  1.00 35.30           O  
ATOM    733  CB  ASN A  70       7.150  24.909   2.704  1.00 42.07           C  
ATOM    734  CG  ASN A  70       7.141  26.289   2.036  1.00 47.57           C  
ATOM    735  ND2 ASN A  70       8.313  26.812   1.677  1.00 46.76           N  
ATOM    736  OD1 ASN A  70       6.083  26.892   1.869  1.00 50.73           O  
ATOM    737  H   ASN A  70       6.847  26.651   5.307  1.00  0.00           H  
ATOM    738  HA  ASN A  70       5.550  25.395   4.052  1.00  0.00           H  
ATOM    739  HB2 ASN A  70       8.166  24.509   2.724  1.00  0.00           H  
ATOM    740  HB3 ASN A  70       6.576  24.249   2.052  1.00  0.00           H  
ATOM    741 HD21 ASN A  70       9.180  26.310   1.864  1.00  0.00           H  
ATOM    742 HD22 ASN A  70       8.343  27.722   1.243  1.00  0.00           H  
ATOM    743  N   THR A  71       6.555  22.454   4.015  1.00 35.89           N  
ATOM    744  CA  THR A  71       6.309  21.070   4.428  1.00 35.12           C  
ATOM    745  C   THR A  71       7.233  20.644   5.587  1.00 32.42           C  
ATOM    746  O   THR A  71       6.787  19.871   6.432  1.00 31.98           O  
ATOM    747  CB  THR A  71       6.475  20.142   3.198  1.00 36.12           C  
ATOM    748  CG2 THR A  71       6.403  18.632   3.503  1.00 37.15           C  
ATOM    749  OG1 THR A  71       5.419  20.411   2.296  1.00 39.00           O  
ATOM    750  H   THR A  71       6.981  22.585   3.109  1.00  0.00           H  
ATOM    751  HA  THR A  71       5.280  20.993   4.780  1.00  0.00           H  
ATOM    752  HB  THR A  71       7.406  20.367   2.684  1.00  0.00           H  
ATOM    753  HG1 THR A  71       5.548  19.879   1.525  1.00  0.00           H  
ATOM    754 HG21 THR A  71       6.429  18.045   2.585  1.00  0.00           H  
ATOM    755 HG22 THR A  71       7.248  18.299   4.107  1.00  0.00           H  
ATOM    756 HG23 THR A  71       5.489  18.374   4.039  1.00  0.00           H  
ATOM    757  N   THR A  72       8.469  21.179   5.682  1.00 30.21           N  
ATOM    758  CA  THR A  72       9.402  20.946   6.796  1.00 29.05           C  
ATOM    759  C   THR A  72       8.800  21.451   8.120  1.00 30.02           C  
ATOM    760  O   THR A  72       8.832  20.728   9.113  1.00 32.11           O  
ATOM    761  CB  THR A  72      10.767  21.629   6.506  1.00 27.27           C  
ATOM    762  CG2 THR A  72      11.788  21.553   7.656  1.00 25.36           C  
ATOM    763  OG1 THR A  72      11.396  20.967   5.432  1.00 29.95           O  
ATOM    764  H   THR A  72       8.774  21.800   4.945  1.00  0.00           H  
ATOM    765  HA  THR A  72       9.558  19.870   6.893  1.00  0.00           H  
ATOM    766  HB  THR A  72      10.619  22.673   6.232  1.00  0.00           H  
ATOM    767  HG1 THR A  72      10.805  20.937   4.688  1.00  0.00           H  
ATOM    768 HG21 THR A  72      12.745  21.987   7.361  1.00  0.00           H  
ATOM    769 HG22 THR A  72      11.459  22.087   8.545  1.00  0.00           H  
ATOM    770 HG23 THR A  72      11.970  20.519   7.943  1.00  0.00           H  
ATOM    771  N   LEU A  73       8.201  22.654   8.108  1.00 29.47           N  
ATOM    772  CA  LEU A  73       7.490  23.267   9.229  1.00 28.43           C  
ATOM    773  C   LEU A  73       6.239  22.466   9.616  1.00 28.19           C  
ATOM    774  O   LEU A  73       6.063  22.145  10.791  1.00 30.17           O  
ATOM    775  CB  LEU A  73       7.103  24.707   8.822  1.00 28.95           C  
ATOM    776  CG  LEU A  73       6.244  25.510   9.824  1.00 31.35           C  
ATOM    777  CD1 LEU A  73       7.002  25.790  11.123  1.00 30.27           C  
ATOM    778  CD2 LEU A  73       5.775  26.823   9.187  1.00 31.54           C  
ATOM    779  H   LEU A  73       8.206  23.168   7.237  1.00  0.00           H  
ATOM    780  HA  LEU A  73       8.162  23.296  10.088  1.00  0.00           H  
ATOM    781  HB2 LEU A  73       8.011  25.266   8.613  1.00  0.00           H  
ATOM    782  HB3 LEU A  73       6.568  24.675   7.875  1.00  0.00           H  
ATOM    783  HG  LEU A  73       5.342  24.950  10.071  1.00  0.00           H  
ATOM    784 HD11 LEU A  73       6.395  26.361  11.825  1.00  0.00           H  
ATOM    785 HD12 LEU A  73       7.304  24.871  11.621  1.00  0.00           H  
ATOM    786 HD13 LEU A  73       7.891  26.376  10.904  1.00  0.00           H  
ATOM    787 HD21 LEU A  73       5.091  27.350   9.849  1.00  0.00           H  
ATOM    788 HD22 LEU A  73       6.614  27.485   8.972  1.00  0.00           H  
ATOM    789 HD23 LEU A  73       5.244  26.642   8.252  1.00  0.00           H  
ATOM    790  N   THR A  74       5.386  22.150   8.625  1.00 27.94           N  
ATOM    791  CA  THR A  74       4.091  21.484   8.787  1.00 29.45           C  
ATOM    792  C   THR A  74       4.241  20.087   9.415  1.00 27.55           C  
ATOM    793  O   THR A  74       3.452  19.731  10.288  1.00 26.13           O  
ATOM    794  CB  THR A  74       3.384  21.408   7.408  1.00 31.35           C  
ATOM    795  CG2 THR A  74       2.035  20.668   7.418  1.00 33.01           C  
ATOM    796  OG1 THR A  74       3.104  22.718   6.957  1.00 39.32           O  
ATOM    797  H   THR A  74       5.634  22.441   7.689  1.00  0.00           H  
ATOM    798  HA  THR A  74       3.484  22.087   9.465  1.00  0.00           H  
ATOM    799  HB  THR A  74       4.039  20.929   6.681  1.00  0.00           H  
ATOM    800  HG1 THR A  74       3.922  23.152   6.759  1.00  0.00           H  
ATOM    801 HG21 THR A  74       1.530  20.762   6.456  1.00  0.00           H  
ATOM    802 HG22 THR A  74       2.169  19.603   7.598  1.00  0.00           H  
ATOM    803 HG23 THR A  74       1.368  21.062   8.186  1.00  0.00           H  
ATOM    804  N   GLU A  75       5.277  19.333   9.008  1.00 25.53           N  
ATOM    805  CA  GLU A  75       5.585  17.994   9.499  1.00 25.72           C  
ATOM    806  C   GLU A  75       6.106  18.007  10.943  1.00 25.06           C  
ATOM    807  O   GLU A  75       5.754  17.097  11.691  1.00 26.11           O  
ATOM    808  CB  GLU A  75       6.670  17.371   8.606  1.00 23.80           C  
ATOM    809  CG  GLU A  75       6.119  16.782   7.294  1.00 27.48           C  
ATOM    810  CD  GLU A  75       7.188  16.076   6.458  1.00 27.87           C  
ATOM    811  OE1 GLU A  75       8.364  16.074   6.885  1.00 23.14           O  
ATOM    812  OE2 GLU A  75       6.806  15.537   5.398  1.00 30.12           O1-
ATOM    813  H   GLU A  75       5.885  19.703   8.288  1.00  0.00           H  
ATOM    814  HA  GLU A  75       4.683  17.379   9.467  1.00  0.00           H  
ATOM    815  HB2 GLU A  75       7.458  18.099   8.401  1.00  0.00           H  
ATOM    816  HB3 GLU A  75       7.152  16.558   9.146  1.00  0.00           H  
ATOM    817  HG2 GLU A  75       5.340  16.054   7.519  1.00  0.00           H  
ATOM    818  HG3 GLU A  75       5.652  17.558   6.687  1.00  0.00           H  
ATOM    819  N   ILE A  76       6.904  19.016  11.350  1.00 20.54           N  
ATOM    820  CA  ILE A  76       7.393  19.161  12.727  1.00 21.45           C  
ATOM    821  C   ILE A  76       6.223  19.455  13.684  1.00 25.45           C  
ATOM    822  O   ILE A  76       6.106  18.775  14.699  1.00 25.04           O  
ATOM    823  CB  ILE A  76       8.516  20.233  12.842  1.00 19.61           C  
ATOM    824  CG1 ILE A  76       9.785  19.830  12.053  1.00 17.13           C  
ATOM    825  CG2 ILE A  76       8.910  20.482  14.315  1.00 22.34           C  
ATOM    826  CD1 ILE A  76      10.731  21.006  11.750  1.00 19.11           C  
ATOM    827  H   ILE A  76       7.161  19.732  10.683  1.00  0.00           H  
ATOM    828  HA  ILE A  76       7.829  18.211  13.034  1.00  0.00           H  
ATOM    829  HB  ILE A  76       8.140  21.169  12.425  1.00  0.00           H  
ATOM    830 HG12 ILE A  76      10.330  19.061  12.601  1.00  0.00           H  
ATOM    831 HG13 ILE A  76       9.510  19.362  11.110  1.00  0.00           H  
ATOM    832 HG21 ILE A  76       9.830  21.054  14.389  1.00  0.00           H  
ATOM    833 HG22 ILE A  76       8.145  21.034  14.860  1.00  0.00           H  
ATOM    834 HG23 ILE A  76       9.083  19.542  14.840  1.00  0.00           H  
ATOM    835 HD11 ILE A  76      11.555  20.680  11.114  1.00  0.00           H  
ATOM    836 HD12 ILE A  76      10.210  21.808  11.225  1.00  0.00           H  
ATOM    837 HD13 ILE A  76      11.168  21.430  12.653  1.00  0.00           H  
ATOM    838  N   LEU A  77       5.349  20.423  13.357  1.00 26.01           N  
ATOM    839  CA  LEU A  77       4.224  20.823  14.207  1.00 26.16           C  
ATOM    840  C   LEU A  77       3.126  19.740  14.291  1.00 27.05           C  
ATOM    841  O   LEU A  77       2.566  19.539  15.368  1.00 26.37           O  
ATOM    842  CB  LEU A  77       3.617  22.144  13.690  1.00 25.83           C  
ATOM    843  CG  LEU A  77       4.570  23.363  13.662  1.00 27.16           C  
ATOM    844  CD1 LEU A  77       3.864  24.585  13.053  1.00 29.43           C  
ATOM    845  CD2 LEU A  77       5.137  23.709  15.047  1.00 23.69           C  
ATOM    846  H   LEU A  77       5.495  20.937  12.498  1.00  0.00           H  
ATOM    847  HA  LEU A  77       4.598  20.978  15.220  1.00  0.00           H  
ATOM    848  HB2 LEU A  77       3.219  21.984  12.687  1.00  0.00           H  
ATOM    849  HB3 LEU A  77       2.764  22.394  14.322  1.00  0.00           H  
ATOM    850  HG  LEU A  77       5.420  23.134  13.022  1.00  0.00           H  
ATOM    851 HD11 LEU A  77       4.535  25.441  12.994  1.00  0.00           H  
ATOM    852 HD12 LEU A  77       3.513  24.374  12.042  1.00  0.00           H  
ATOM    853 HD13 LEU A  77       3.003  24.885  13.651  1.00  0.00           H  
ATOM    854 HD21 LEU A  77       5.716  24.632  15.015  1.00  0.00           H  
ATOM    855 HD22 LEU A  77       4.339  23.846  15.774  1.00  0.00           H  
ATOM    856 HD23 LEU A  77       5.801  22.929  15.419  1.00  0.00           H  
ATOM    857  N   LYS A  78       2.863  18.993  13.202  1.00 25.51           N  
ATOM    858  CA  LYS A  78       1.955  17.837  13.201  1.00 28.29           C  
ATOM    859  C   LYS A  78       2.558  16.627  13.934  1.00 27.07           C  
ATOM    860  O   LYS A  78       1.818  15.876  14.569  1.00 27.07           O  
ATOM    861  CB  LYS A  78       1.650  17.406  11.753  1.00 31.02           C  
ATOM    862  CG  LYS A  78       0.583  18.280  11.078  1.00 40.36           C  
ATOM    863  CD  LYS A  78       0.401  17.971   9.583  1.00 46.03           C  
ATOM    864  CE  LYS A  78      -0.189  16.581   9.297  1.00 49.52           C  
ATOM    865  NZ  LYS A  78      -0.353  16.361   7.850  1.00 50.63           N1+
ATOM    866  H   LYS A  78       3.348  19.206  12.341  1.00  0.00           H  
ATOM    867  HA  LYS A  78       1.024  18.106  13.705  1.00  0.00           H  
ATOM    868  HB2 LYS A  78       2.569  17.396  11.165  1.00  0.00           H  
ATOM    869  HB3 LYS A  78       1.285  16.378  11.747  1.00  0.00           H  
ATOM    870  HG2 LYS A  78      -0.369  18.183  11.601  1.00  0.00           H  
ATOM    871  HG3 LYS A  78       0.879  19.322  11.180  1.00  0.00           H  
ATOM    872  HD2 LYS A  78      -0.244  18.734   9.146  1.00  0.00           H  
ATOM    873  HD3 LYS A  78       1.366  18.064   9.085  1.00  0.00           H  
ATOM    874  HE2 LYS A  78       0.461  15.797   9.685  1.00  0.00           H  
ATOM    875  HE3 LYS A  78      -1.158  16.471   9.785  1.00  0.00           H  
ATOM    876  HZ1 LYS A  78       0.544  16.438   7.393  1.00  0.00           H  
ATOM    877  HZ2 LYS A  78      -0.732  15.439   7.690  1.00  0.00           H  
ATOM    878  HZ3 LYS A  78      -0.984  17.054   7.472  1.00  0.00           H  
ATOM    879  N   GLY A  79       3.890  16.459  13.874  1.00 24.68           N  
ATOM    880  CA  GLY A  79       4.638  15.410  14.561  1.00 23.53           C  
ATOM    881  C   GLY A  79       4.734  15.632  16.075  1.00 25.94           C  
ATOM    882  O   GLY A  79       4.773  14.658  16.823  1.00 24.99           O  
ATOM    883  H   GLY A  79       4.428  17.105  13.313  1.00  0.00           H  
ATOM    884  HA2 GLY A  79       4.180  14.440  14.362  1.00  0.00           H  
ATOM    885  HA3 GLY A  79       5.644  15.376  14.147  1.00  0.00           H  
ATOM    886  N   LEU A  80       4.691  16.901  16.518  1.00 22.74           N  
ATOM    887  CA  LEU A  80       4.570  17.334  17.913  1.00 21.63           C  
ATOM    888  C   LEU A  80       3.116  17.282  18.427  1.00 21.85           C  
ATOM    889  O   LEU A  80       2.875  17.595  19.592  1.00 23.98           O  
ATOM    890  CB  LEU A  80       5.089  18.787  18.026  1.00 19.73           C  
ATOM    891  CG  LEU A  80       6.620  18.928  17.913  1.00 18.93           C  
ATOM    892  CD1 LEU A  80       7.033  20.405  17.800  1.00 19.83           C  
ATOM    893  CD2 LEU A  80       7.333  18.260  19.092  1.00 23.45           C  
ATOM    894  H   LEU A  80       4.694  17.634  15.821  1.00  0.00           H  
ATOM    895  HA  LEU A  80       5.146  16.671  18.554  1.00  0.00           H  
ATOM    896  HB2 LEU A  80       4.611  19.397  17.258  1.00  0.00           H  
ATOM    897  HB3 LEU A  80       4.788  19.226  18.978  1.00  0.00           H  
ATOM    898  HG  LEU A  80       6.962  18.424  17.011  1.00  0.00           H  
ATOM    899 HD11 LEU A  80       8.109  20.501  17.652  1.00  0.00           H  
ATOM    900 HD12 LEU A  80       6.544  20.889  16.955  1.00  0.00           H  
ATOM    901 HD13 LEU A  80       6.775  20.960  18.702  1.00  0.00           H  
ATOM    902 HD21 LEU A  80       8.402  18.441  19.044  1.00  0.00           H  
ATOM    903 HD22 LEU A  80       6.961  18.648  20.041  1.00  0.00           H  
ATOM    904 HD23 LEU A  80       7.202  17.180  19.097  1.00  0.00           H  
ATOM    905  N   LYS A  81       2.161  16.864  17.578  1.00 22.80           N  
ATOM    906  CA  LYS A  81       0.776  16.515  17.899  1.00 26.15           C  
ATOM    907  C   LYS A  81      -0.148  17.731  18.069  1.00 29.11           C  
ATOM    908  O   LYS A  81      -1.197  17.620  18.703  1.00 30.01           O  
ATOM    909  CB  LYS A  81       0.655  15.450  19.019  1.00 27.34           C  
ATOM    910  CG  LYS A  81       1.473  14.161  18.795  1.00 29.47           C  
ATOM    911  CD  LYS A  81       1.102  13.336  17.554  1.00 34.89           C  
ATOM    912  CE  LYS A  81      -0.288  12.694  17.660  1.00 40.60           C  
ATOM    913  NZ  LYS A  81      -0.581  11.844  16.496  1.00 45.40           N1+
ATOM    914  H   LYS A  81       2.457  16.650  16.635  1.00  0.00           H  
ATOM    915  HA  LYS A  81       0.399  16.050  16.989  1.00  0.00           H  
ATOM    916  HB2 LYS A  81       0.956  15.887  19.968  1.00  0.00           H  
ATOM    917  HB3 LYS A  81      -0.391  15.181  19.157  1.00  0.00           H  
ATOM    918  HG2 LYS A  81       2.534  14.404  18.757  1.00  0.00           H  
ATOM    919  HG3 LYS A  81       1.345  13.523  19.667  1.00  0.00           H  
ATOM    920  HD2 LYS A  81       1.178  13.944  16.652  1.00  0.00           H  
ATOM    921  HD3 LYS A  81       1.845  12.545  17.440  1.00  0.00           H  
ATOM    922  HE2 LYS A  81      -0.346  12.075  18.555  1.00  0.00           H  
ATOM    923  HE3 LYS A  81      -1.064  13.455  17.736  1.00  0.00           H  
ATOM    924  HZ1 LYS A  81       0.106  11.106  16.440  1.00  0.00           H  
ATOM    925  HZ2 LYS A  81      -1.500  11.441  16.604  1.00  0.00           H  
ATOM    926  HZ3 LYS A  81      -0.551  12.402  15.655  1.00  0.00           H  
ATOM    927  N   PHE A  82       0.222  18.885  17.487  1.00 31.68           N  
ATOM    928  CA  PHE A  82      -0.619  20.078  17.438  1.00 34.37           C  
ATOM    929  C   PHE A  82      -1.604  19.933  16.276  1.00 38.04           C  
ATOM    930  O   PHE A  82      -1.208  19.618  15.152  1.00 37.14           O  
ATOM    931  CB  PHE A  82       0.245  21.326  17.166  1.00 31.15           C  
ATOM    932  CG  PHE A  82       1.194  21.668  18.294  1.00 29.59           C  
ATOM    933  CD1 PHE A  82       0.682  22.104  19.534  1.00 28.79           C  
ATOM    934  CD2 PHE A  82       2.588  21.547  18.114  1.00 29.59           C  
ATOM    935  CE1 PHE A  82       1.561  22.398  20.592  1.00 29.89           C  
ATOM    936  CE2 PHE A  82       3.463  21.832  19.176  1.00 31.28           C  
ATOM    937  CZ  PHE A  82       2.948  22.246  20.416  1.00 29.30           C  
ATOM    938  H   PHE A  82       1.098  18.913  16.983  1.00  0.00           H  
ATOM    939  HA  PHE A  82      -1.161  20.202  18.379  1.00  0.00           H  
ATOM    940  HB2 PHE A  82       0.801  21.224  16.234  1.00  0.00           H  
ATOM    941  HB3 PHE A  82      -0.403  22.193  17.023  1.00  0.00           H  
ATOM    942  HD1 PHE A  82      -0.383  22.212  19.676  1.00  0.00           H  
ATOM    943  HD2 PHE A  82       2.994  21.236  17.166  1.00  0.00           H  
ATOM    944  HE1 PHE A  82       1.171  22.737  21.538  1.00  0.00           H  
ATOM    945  HE2 PHE A  82       4.530  21.735  19.039  1.00  0.00           H  
ATOM    946  HZ  PHE A  82       3.630  22.455  21.221  1.00  0.00           H  
ATOM    947  N   ASN A  83      -2.888  20.194  16.559  1.00 41.06           N  
ATOM    948  CA  ASN A  83      -3.951  20.249  15.565  1.00 46.87           C  
ATOM    949  C   ASN A  83      -3.876  21.649  14.935  1.00 49.03           C  
ATOM    950  O   ASN A  83      -4.337  22.626  15.522  1.00 47.76           O  
ATOM    951  CB  ASN A  83      -5.307  20.047  16.288  1.00 49.00           C  
ATOM    952  CG  ASN A  83      -6.470  19.759  15.330  1.00 52.36           C  
ATOM    953  ND2 ASN A  83      -7.430  18.942  15.766  1.00 54.87           N  
ATOM    954  OD1 ASN A  83      -6.499  20.247  14.202  1.00 52.01           O  
ATOM    955  H   ASN A  83      -3.130  20.442  17.507  1.00  0.00           H  
ATOM    956  HA  ASN A  83      -3.806  19.470  14.812  1.00  0.00           H  
ATOM    957  HB2 ASN A  83      -5.217  19.194  16.963  1.00  0.00           H  
ATOM    958  HB3 ASN A  83      -5.566  20.895  16.923  1.00  0.00           H  
ATOM    959 HD21 ASN A  83      -7.382  18.551  16.696  1.00  0.00           H  
ATOM    960 HD22 ASN A  83      -8.213  18.731  15.164  1.00  0.00           H  
ATOM    961  N   LEU A  84      -3.284  21.734  13.733  1.00 51.85           N  
ATOM    962  CA  LEU A  84      -3.042  22.980  13.003  1.00 55.39           C  
ATOM    963  C   LEU A  84      -4.317  23.681  12.486  1.00 58.48           C  
ATOM    964  O   LEU A  84      -4.222  24.808  12.000  1.00 59.93           O  
ATOM    965  CB  LEU A  84      -2.070  22.711  11.832  1.00 55.08           C  
ATOM    966  CG  LEU A  84      -0.622  22.373  12.254  1.00 55.69           C  
ATOM    967  CD1 LEU A  84       0.227  22.045  11.016  1.00 54.10           C  
ATOM    968  CD2 LEU A  84       0.033  23.514  13.054  1.00 54.50           C  
ATOM    969  H   LEU A  84      -2.921  20.885  13.323  1.00  0.00           H  
ATOM    970  HA  LEU A  84      -2.579  23.677  13.695  1.00  0.00           H  
ATOM    971  HB2 LEU A  84      -2.469  21.903  11.217  1.00  0.00           H  
ATOM    972  HB3 LEU A  84      -2.030  23.584  11.178  1.00  0.00           H  
ATOM    973  HG  LEU A  84      -0.637  21.483  12.884  1.00  0.00           H  
ATOM    974 HD11 LEU A  84       1.229  21.719  11.297  1.00  0.00           H  
ATOM    975 HD12 LEU A  84      -0.226  21.249  10.426  1.00  0.00           H  
ATOM    976 HD13 LEU A  84       0.334  22.914  10.366  1.00  0.00           H  
ATOM    977 HD21 LEU A  84       1.096  23.337  13.186  1.00  0.00           H  
ATOM    978 HD22 LEU A  84      -0.074  24.472  12.545  1.00  0.00           H  
ATOM    979 HD23 LEU A  84      -0.396  23.612  14.051  1.00  0.00           H  
ATOM    980  N   THR A  85      -5.499  23.056  12.626  1.00 60.84           N  
ATOM    981  CA  THR A  85      -6.801  23.658  12.330  1.00 62.51           C  
ATOM    982  C   THR A  85      -7.310  24.443  13.561  1.00 63.72           C  
ATOM    983  O   THR A  85      -8.002  25.445  13.386  1.00 64.91           O  
ATOM    984  CB  THR A  85      -7.809  22.522  12.001  1.00 62.58           C  
ATOM    985  CG2 THR A  85      -9.199  23.018  11.566  1.00 64.34           C  
ATOM    986  OG1 THR A  85      -7.309  21.757  10.920  1.00 60.79           O  
ATOM    987  H   THR A  85      -5.502  22.139  13.051  1.00  0.00           H  
ATOM    988  HA  THR A  85      -6.722  24.335  11.477  1.00  0.00           H  
ATOM    989  HB  THR A  85      -7.933  21.862  12.859  1.00  0.00           H  
ATOM    990  HG1 THR A  85      -6.483  21.379  11.179  1.00  0.00           H  
ATOM    991 HG21 THR A  85      -9.842  22.182  11.289  1.00  0.00           H  
ATOM    992 HG22 THR A  85      -9.708  23.556  12.366  1.00  0.00           H  
ATOM    993 HG23 THR A  85      -9.132  23.686  10.707  1.00  0.00           H  
ATOM    994  N   GLU A  86      -6.964  24.005  14.787  1.00 64.22           N  
ATOM    995  CA  GLU A  86      -7.438  24.568  16.056  1.00 64.94           C  
ATOM    996  C   GLU A  86      -6.389  25.451  16.760  1.00 62.21           C  
ATOM    997  O   GLU A  86      -6.740  26.143  17.715  1.00 61.91           O  
ATOM    998  CB  GLU A  86      -7.814  23.406  17.009  1.00 70.88           C  
ATOM    999  CG  GLU A  86      -8.806  22.374  16.430  1.00 76.47           C  
ATOM   1000  CD  GLU A  86     -10.121  22.976  15.931  1.00 80.99           C  
ATOM   1001  OE1 GLU A  86     -10.708  23.787  16.680  1.00 83.21           O  
ATOM   1002  OE2 GLU A  86     -10.517  22.607  14.804  1.00 83.31           O1-
ATOM   1003  H   GLU A  86      -6.364  23.195  14.848  1.00  0.00           H  
ATOM   1004  HA  GLU A  86      -8.321  25.188  15.888  1.00  0.00           H  
ATOM   1005  HB2 GLU A  86      -6.909  22.875  17.306  1.00  0.00           H  
ATOM   1006  HB3 GLU A  86      -8.231  23.813  17.932  1.00  0.00           H  
ATOM   1007  HG2 GLU A  86      -8.343  21.839  15.602  1.00  0.00           H  
ATOM   1008  HG3 GLU A  86      -9.038  21.623  17.185  1.00  0.00           H  
ATOM   1009  N   THR A  87      -5.126  25.449  16.301  1.00 59.05           N  
ATOM   1010  CA  THR A  87      -4.040  26.291  16.805  1.00 56.06           C  
ATOM   1011  C   THR A  87      -3.090  26.678  15.663  1.00 54.04           C  
ATOM   1012  O   THR A  87      -2.740  25.839  14.836  1.00 55.32           O  
ATOM   1013  CB  THR A  87      -3.373  25.675  18.068  1.00 55.87           C  
ATOM   1014  CG2 THR A  87      -2.595  24.368  17.833  1.00 53.59           C  
ATOM   1015  OG1 THR A  87      -2.467  26.599  18.636  1.00 56.74           O  
ATOM   1016  H   THR A  87      -4.904  24.844  15.522  1.00  0.00           H  
ATOM   1017  HA  THR A  87      -4.501  27.228  17.125  1.00  0.00           H  
ATOM   1018  HB  THR A  87      -4.139  25.490  18.822  1.00  0.00           H  
ATOM   1019  HG1 THR A  87      -2.954  27.364  18.908  1.00  0.00           H  
ATOM   1020 HG21 THR A  87      -2.082  24.051  18.741  1.00  0.00           H  
ATOM   1021 HG22 THR A  87      -3.266  23.559  17.555  1.00  0.00           H  
ATOM   1022 HG23 THR A  87      -1.842  24.471  17.051  1.00  0.00           H  
ATOM   1023  N   SER A  88      -2.665  27.949  15.630  1.00 50.20           N  
ATOM   1024  CA  SER A  88      -1.687  28.484  14.683  1.00 47.12           C  
ATOM   1025  C   SER A  88      -0.257  28.361  15.243  1.00 44.76           C  
ATOM   1026  O   SER A  88      -0.064  28.190  16.447  1.00 44.69           O  
ATOM   1027  CB  SER A  88      -2.032  29.971  14.432  1.00 46.87           C  
ATOM   1028  OG  SER A  88      -1.835  30.799  15.563  1.00 43.93           O  
ATOM   1029  H   SER A  88      -3.020  28.586  16.334  1.00  0.00           H  
ATOM   1030  HA  SER A  88      -1.748  27.944  13.737  1.00  0.00           H  
ATOM   1031  HB2 SER A  88      -1.412  30.360  13.624  1.00  0.00           H  
ATOM   1032  HB3 SER A  88      -3.066  30.071  14.100  1.00  0.00           H  
ATOM   1033  HG  SER A  88      -2.509  30.596  16.201  1.00  0.00           H  
ATOM   1034  N   GLU A  89       0.750  28.485  14.359  1.00 42.20           N  
ATOM   1035  CA  GLU A  89       2.184  28.530  14.676  1.00 41.76           C  
ATOM   1036  C   GLU A  89       2.550  29.599  15.727  1.00 39.51           C  
ATOM   1037  O   GLU A  89       3.389  29.347  16.593  1.00 38.40           O  
ATOM   1038  CB  GLU A  89       2.988  28.692  13.363  1.00 43.35           C  
ATOM   1039  CG  GLU A  89       4.511  28.885  13.554  1.00 46.66           C  
ATOM   1040  CD  GLU A  89       5.296  29.208  12.284  1.00 51.83           C  
ATOM   1041  OE1 GLU A  89       4.659  29.487  11.245  1.00 51.02           O  
ATOM   1042  OE2 GLU A  89       6.541  29.199  12.396  1.00 52.17           O1-
ATOM   1043  H   GLU A  89       0.504  28.607  13.387  1.00  0.00           H  
ATOM   1044  HA  GLU A  89       2.453  27.565  15.105  1.00  0.00           H  
ATOM   1045  HB2 GLU A  89       2.816  27.823  12.726  1.00  0.00           H  
ATOM   1046  HB3 GLU A  89       2.588  29.549  12.818  1.00  0.00           H  
ATOM   1047  HG2 GLU A  89       4.708  29.725  14.215  1.00  0.00           H  
ATOM   1048  HG3 GLU A  89       4.939  27.998  14.023  1.00  0.00           H  
ATOM   1049  N   ALA A  90       1.896  30.772  15.663  1.00 40.04           N  
ATOM   1050  CA  ALA A  90       2.085  31.902  16.570  1.00 38.93           C  
ATOM   1051  C   ALA A  90       1.656  31.582  18.012  1.00 38.50           C  
ATOM   1052  O   ALA A  90       2.360  31.963  18.944  1.00 36.22           O  
ATOM   1053  CB  ALA A  90       1.273  33.094  16.043  1.00 39.35           C  
ATOM   1054  H   ALA A  90       1.208  30.885  14.932  1.00  0.00           H  
ATOM   1055  HA  ALA A  90       3.144  32.167  16.573  1.00  0.00           H  
ATOM   1056  HB1 ALA A  90       1.398  33.971  16.680  1.00  0.00           H  
ATOM   1057  HB2 ALA A  90       1.596  33.374  15.039  1.00  0.00           H  
ATOM   1058  HB3 ALA A  90       0.206  32.868  15.996  1.00  0.00           H  
ATOM   1059  N   GLU A  91       0.552  30.833  18.189  1.00 39.40           N  
ATOM   1060  CA  GLU A  91       0.051  30.372  19.486  1.00 42.43           C  
ATOM   1061  C   GLU A  91       0.957  29.285  20.086  1.00 40.93           C  
ATOM   1062  O   GLU A  91       1.143  29.268  21.302  1.00 40.04           O  
ATOM   1063  CB  GLU A  91      -1.344  29.747  19.307  1.00 47.12           C  
ATOM   1064  CG  GLU A  91      -2.465  30.744  18.984  1.00 53.74           C  
ATOM   1065  CD  GLU A  91      -3.727  29.992  18.567  1.00 58.36           C  
ATOM   1066  OE1 GLU A  91      -4.303  29.312  19.444  1.00 59.91           O  
ATOM   1067  OE2 GLU A  91      -4.059  30.064  17.363  1.00 60.66           O1-
ATOM   1068  H   GLU A  91       0.039  30.540  17.368  1.00  0.00           H  
ATOM   1069  HA  GLU A  91      -0.006  31.213  20.180  1.00  0.00           H  
ATOM   1070  HB2 GLU A  91      -1.297  28.989  18.525  1.00  0.00           H  
ATOM   1071  HB3 GLU A  91      -1.626  29.213  20.217  1.00  0.00           H  
ATOM   1072  HG2 GLU A  91      -2.684  31.366  19.852  1.00  0.00           H  
ATOM   1073  HG3 GLU A  91      -2.165  31.420  18.183  1.00  0.00           H  
ATOM   1074  N   ILE A  92       1.519  28.396  19.244  1.00 37.61           N  
ATOM   1075  CA  ILE A  92       2.425  27.313  19.631  1.00 36.38           C  
ATOM   1076  C   ILE A  92       3.717  27.869  20.259  1.00 37.55           C  
ATOM   1077  O   ILE A  92       4.051  27.471  21.374  1.00 38.48           O  
ATOM   1078  CB  ILE A  92       2.688  26.363  18.421  1.00 33.73           C  
ATOM   1079  CG1 ILE A  92       1.398  25.590  18.043  1.00 30.98           C  
ATOM   1080  CG2 ILE A  92       3.848  25.376  18.681  1.00 32.26           C  
ATOM   1081  CD1 ILE A  92       1.436  24.902  16.669  1.00 28.77           C  
ATOM   1082  H   ILE A  92       1.296  28.477  18.260  1.00  0.00           H  
ATOM   1083  HA  ILE A  92       1.924  26.730  20.406  1.00  0.00           H  
ATOM   1084  HB  ILE A  92       2.971  26.974  17.564  1.00  0.00           H  
ATOM   1085 HG12 ILE A  92       1.178  24.851  18.812  1.00  0.00           H  
ATOM   1086 HG13 ILE A  92       0.543  26.264  18.047  1.00  0.00           H  
ATOM   1087 HG21 ILE A  92       3.948  24.640  17.887  1.00  0.00           H  
ATOM   1088 HG22 ILE A  92       4.811  25.883  18.747  1.00  0.00           H  
ATOM   1089 HG23 ILE A  92       3.693  24.835  19.613  1.00  0.00           H  
ATOM   1090 HD11 ILE A  92       0.465  24.471  16.431  1.00  0.00           H  
ATOM   1091 HD12 ILE A  92       1.679  25.605  15.875  1.00  0.00           H  
ATOM   1092 HD13 ILE A  92       2.161  24.092  16.636  1.00  0.00           H  
ATOM   1093  N   HIS A  93       4.410  28.810  19.589  1.00 36.91           N  
ATOM   1094  CA  HIS A  93       5.651  29.414  20.090  1.00 37.94           C  
ATOM   1095  C   HIS A  93       5.433  30.305  21.329  1.00 39.22           C  
ATOM   1096  O   HIS A  93       6.329  30.393  22.168  1.00 36.61           O  
ATOM   1097  CB  HIS A  93       6.325  30.268  19.001  1.00 38.39           C  
ATOM   1098  CG  HIS A  93       6.776  29.545  17.756  1.00 39.13           C  
ATOM   1099  CD2 HIS A  93       6.452  29.816  16.444  1.00 38.27           C  
ATOM   1100  ND1 HIS A  93       7.694  28.490  17.778  1.00 40.66           N  
ATOM   1101  CE1 HIS A  93       7.873  28.164  16.504  1.00 40.26           C  
ATOM   1102  NE2 HIS A  93       7.154  28.911  15.668  1.00 40.16           N  
ATOM   1103  H   HIS A  93       4.074  29.104  18.681  1.00  0.00           H  
ATOM   1104  HA  HIS A  93       6.332  28.610  20.374  1.00  0.00           H  
ATOM   1105  HB2 HIS A  93       5.669  31.088  18.704  1.00  0.00           H  
ATOM   1106  HB3 HIS A  93       7.218  30.723  19.427  1.00  0.00           H  
ATOM   1107  HD2 HIS A  93       5.806  30.567  16.016  1.00  0.00           H  
ATOM   1108  HE1 HIS A  93       8.545  27.389  16.174  1.00  0.00           H  
ATOM   1109  HE2 HIS A  93       7.139  28.844  14.657  1.00  0.00           H  
ATOM   1110  N   GLN A  94       4.245  30.922  21.467  1.00 42.84           N  
ATOM   1111  CA  GLN A  94       3.839  31.693  22.646  1.00 46.97           C  
ATOM   1112  C   GLN A  94       3.555  30.790  23.852  1.00 45.75           C  
ATOM   1113  O   GLN A  94       3.854  31.184  24.978  1.00 45.62           O  
ATOM   1114  CB  GLN A  94       2.562  32.503  22.322  1.00 52.17           C  
ATOM   1115  CG  GLN A  94       2.852  33.801  21.548  1.00 60.04           C  
ATOM   1116  CD  GLN A  94       3.566  34.842  22.410  1.00 64.70           C  
ATOM   1117  NE2 GLN A  94       4.735  35.298  21.964  1.00 66.15           N  
ATOM   1118  OE1 GLN A  94       3.076  35.225  23.470  1.00 66.75           O  
ATOM   1119  H   GLN A  94       3.565  30.816  20.727  1.00  0.00           H  
ATOM   1120  HA  GLN A  94       4.653  32.363  22.928  1.00  0.00           H  
ATOM   1121  HB2 GLN A  94       1.866  31.889  21.750  1.00  0.00           H  
ATOM   1122  HB3 GLN A  94       2.027  32.760  23.238  1.00  0.00           H  
ATOM   1123  HG2 GLN A  94       3.443  33.587  20.657  1.00  0.00           H  
ATOM   1124  HG3 GLN A  94       1.914  34.236  21.202  1.00  0.00           H  
ATOM   1125 HE21 GLN A  94       5.116  34.952  21.096  1.00  0.00           H  
ATOM   1126 HE22 GLN A  94       5.251  35.956  22.530  1.00  0.00           H  
ATOM   1127  N   SER A  95       3.037  29.571  23.629  1.00 43.48           N  
ATOM   1128  CA  SER A  95       2.815  28.585  24.683  1.00 43.55           C  
ATOM   1129  C   SER A  95       4.151  28.043  25.216  1.00 42.59           C  
ATOM   1130  O   SER A  95       4.272  27.871  26.425  1.00 44.96           O  
ATOM   1131  CB  SER A  95       1.970  27.415  24.155  1.00 44.30           C  
ATOM   1132  OG  SER A  95       0.644  27.822  23.891  1.00 51.96           O  
ATOM   1133  H   SER A  95       2.812  29.305  22.679  1.00  0.00           H  
ATOM   1134  HA  SER A  95       2.285  29.061  25.511  1.00  0.00           H  
ATOM   1135  HB2 SER A  95       2.401  26.955  23.267  1.00  0.00           H  
ATOM   1136  HB3 SER A  95       1.916  26.650  24.927  1.00  0.00           H  
ATOM   1137  HG  SER A  95       0.657  28.427  23.162  1.00  0.00           H  
ATOM   1138  N   PHE A  96       5.159  27.840  24.343  1.00 40.16           N  
ATOM   1139  CA  PHE A  96       6.521  27.451  24.723  1.00 40.86           C  
ATOM   1140  C   PHE A  96       7.281  28.568  25.460  1.00 42.49           C  
ATOM   1141  O   PHE A  96       8.089  28.252  26.331  1.00 43.04           O  
ATOM   1142  CB  PHE A  96       7.327  27.011  23.482  1.00 38.10           C  
ATOM   1143  CG  PHE A  96       7.083  25.566  23.087  1.00 36.95           C  
ATOM   1144  CD1 PHE A  96       7.574  24.520  23.898  1.00 35.24           C  
ATOM   1145  CD2 PHE A  96       6.365  25.257  21.915  1.00 36.16           C  
ATOM   1146  CE1 PHE A  96       7.327  23.178  23.552  1.00 35.01           C  
ATOM   1147  CE2 PHE A  96       6.108  23.917  21.575  1.00 36.06           C  
ATOM   1148  CZ  PHE A  96       6.589  22.878  22.391  1.00 35.74           C  
ATOM   1149  H   PHE A  96       4.980  27.999  23.360  1.00  0.00           H  
ATOM   1150  HA  PHE A  96       6.452  26.603  25.404  1.00  0.00           H  
ATOM   1151  HB2 PHE A  96       7.127  27.673  22.637  1.00  0.00           H  
ATOM   1152  HB3 PHE A  96       8.398  27.098  23.673  1.00  0.00           H  
ATOM   1153  HD1 PHE A  96       8.137  24.745  24.793  1.00  0.00           H  
ATOM   1154  HD2 PHE A  96       6.025  26.043  21.262  1.00  0.00           H  
ATOM   1155  HE1 PHE A  96       7.702  22.380  24.176  1.00  0.00           H  
ATOM   1156  HE2 PHE A  96       5.564  23.687  20.671  1.00  0.00           H  
ATOM   1157  HZ  PHE A  96       6.392  21.853  22.115  1.00  0.00           H  
ATOM   1158  N   GLN A  97       6.994  29.850  25.168  1.00 44.61           N  
ATOM   1159  CA  GLN A  97       7.562  31.012  25.858  1.00 46.82           C  
ATOM   1160  C   GLN A  97       7.063  31.101  27.308  1.00 47.81           C  
ATOM   1161  O   GLN A  97       7.871  31.258  28.223  1.00 46.26           O  
ATOM   1162  CB  GLN A  97       7.181  32.297  25.090  1.00 46.79           C  
ATOM   1163  CG  GLN A  97       7.783  33.589  25.687  1.00 46.75           C  
ATOM   1164  CD  GLN A  97       7.224  34.860  25.048  1.00 48.11           C  
ATOM   1165  NE2 GLN A  97       8.095  35.818  24.730  1.00 46.59           N  
ATOM   1166  OE1 GLN A  97       6.019  34.989  24.857  1.00 48.14           O  
ATOM   1167  H   GLN A  97       6.331  30.032  24.427  1.00  0.00           H  
ATOM   1168  HA  GLN A  97       8.647  30.913  25.878  1.00  0.00           H  
ATOM   1169  HB2 GLN A  97       7.497  32.200  24.051  1.00  0.00           H  
ATOM   1170  HB3 GLN A  97       6.096  32.387  25.055  1.00  0.00           H  
ATOM   1171  HG2 GLN A  97       7.561  33.673  26.750  1.00  0.00           H  
ATOM   1172  HG3 GLN A  97       8.869  33.557  25.608  1.00  0.00           H  
ATOM   1173 HE21 GLN A  97       9.084  35.667  24.885  1.00  0.00           H  
ATOM   1174 HE22 GLN A  97       7.763  36.685  24.335  1.00  0.00           H  
ATOM   1175  N   HIS A  98       5.740  30.977  27.512  1.00 51.44           N  
ATOM   1176  CA  HIS A  98       5.090  30.998  28.822  1.00 55.80           C  
ATOM   1177  C   HIS A  98       5.438  29.759  29.659  1.00 55.36           C  
ATOM   1178  O   HIS A  98       5.605  29.886  30.870  1.00 55.58           O  
ATOM   1179  CB  HIS A  98       3.564  31.083  28.628  1.00 61.70           C  
ATOM   1180  CG  HIS A  98       3.092  32.406  28.077  1.00 71.49           C  
ATOM   1181  CD2 HIS A  98       3.419  33.703  28.408  1.00 74.32           C  
ATOM   1182  ND1 HIS A  98       2.153  32.508  27.066  1.00 76.01           N  
ATOM   1183  CE1 HIS A  98       1.988  33.808  26.809  1.00 77.22           C  
ATOM   1184  NE2 HIS A  98       2.715  34.593  27.595  1.00 77.01           N  
ATOM   1185  H   HIS A  98       5.143  30.866  26.702  1.00  0.00           H  
ATOM   1186  HA  HIS A  98       5.433  31.876  29.371  1.00  0.00           H  
ATOM   1187  HB2 HIS A  98       3.227  30.282  27.967  1.00  0.00           H  
ATOM   1188  HB3 HIS A  98       3.049  30.931  29.578  1.00  0.00           H  
ATOM   1189  HD1 HIS A  98       1.714  31.743  26.574  1.00  0.00           H  
ATOM   1190  HD2 HIS A  98       4.110  34.063  29.155  1.00  0.00           H  
ATOM   1191  HE1 HIS A  98       1.330  34.185  26.039  1.00  0.00           H  
ATOM   1192  N   LEU A  99       5.605  28.592  29.012  1.00 54.14           N  
ATOM   1193  CA  LEU A  99       6.079  27.334  29.590  1.00 52.10           C  
ATOM   1194  C   LEU A  99       7.496  27.496  30.164  1.00 51.23           C  
ATOM   1195  O   LEU A  99       7.701  27.197  31.336  1.00 51.15           O  
ATOM   1196  CB  LEU A  99       5.968  26.238  28.499  1.00 52.09           C  
ATOM   1197  CG  LEU A  99       6.389  24.785  28.817  1.00 49.80           C  
ATOM   1198  CD1 LEU A  99       7.897  24.535  28.649  1.00 49.74           C  
ATOM   1199  CD2 LEU A  99       5.823  24.266  30.147  1.00 47.91           C  
ATOM   1200  H   LEU A  99       5.427  28.585  28.016  1.00  0.00           H  
ATOM   1201  HA  LEU A  99       5.407  27.078  30.412  1.00  0.00           H  
ATOM   1202  HB2 LEU A  99       4.919  26.190  28.210  1.00  0.00           H  
ATOM   1203  HB3 LEU A  99       6.502  26.562  27.610  1.00  0.00           H  
ATOM   1204  HG  LEU A  99       5.925  24.172  28.044  1.00  0.00           H  
ATOM   1205 HD11 LEU A  99       8.127  23.472  28.727  1.00  0.00           H  
ATOM   1206 HD12 LEU A  99       8.243  24.867  27.669  1.00  0.00           H  
ATOM   1207 HD13 LEU A  99       8.488  25.057  29.397  1.00  0.00           H  
ATOM   1208 HD21 LEU A  99       6.058  23.212  30.290  1.00  0.00           H  
ATOM   1209 HD22 LEU A  99       6.223  24.812  30.999  1.00  0.00           H  
ATOM   1210 HD23 LEU A  99       4.738  24.365  30.174  1.00  0.00           H  
ATOM   1211  N   LEU A 100       8.446  28.038  29.382  1.00 50.62           N  
ATOM   1212  CA  LEU A 100       9.828  28.313  29.796  1.00 51.63           C  
ATOM   1213  C   LEU A 100       9.935  29.317  30.954  1.00 53.17           C  
ATOM   1214  O   LEU A 100      10.758  29.127  31.851  1.00 51.74           O  
ATOM   1215  CB  LEU A 100      10.617  28.858  28.589  1.00 50.02           C  
ATOM   1216  CG  LEU A 100      11.106  27.766  27.624  1.00 50.61           C  
ATOM   1217  CD1 LEU A 100      11.410  28.370  26.255  1.00 50.96           C  
ATOM   1218  CD2 LEU A 100      12.362  27.071  28.167  1.00 48.87           C  
ATOM   1219  H   LEU A 100       8.201  28.271  28.428  1.00  0.00           H  
ATOM   1220  HA  LEU A 100      10.270  27.377  30.140  1.00  0.00           H  
ATOM   1221  HB2 LEU A 100       9.990  29.572  28.052  1.00  0.00           H  
ATOM   1222  HB3 LEU A 100      11.484  29.435  28.916  1.00  0.00           H  
ATOM   1223  HG  LEU A 100      10.320  27.021  27.493  1.00  0.00           H  
ATOM   1224 HD11 LEU A 100      11.762  27.614  25.554  1.00  0.00           H  
ATOM   1225 HD12 LEU A 100      10.535  28.846  25.814  1.00  0.00           H  
ATOM   1226 HD13 LEU A 100      12.180  29.132  26.356  1.00  0.00           H  
ATOM   1227 HD21 LEU A 100      12.687  26.276  27.496  1.00  0.00           H  
ATOM   1228 HD22 LEU A 100      13.192  27.771  28.267  1.00  0.00           H  
ATOM   1229 HD23 LEU A 100      12.189  26.632  29.148  1.00  0.00           H  
ATOM   1230  N   ARG A 101       9.088  30.359  30.943  1.00 57.19           N  
ATOM   1231  CA  ARG A 101       9.026  31.401  31.965  1.00 62.34           C  
ATOM   1232  C   ARG A 101       8.453  30.866  33.295  1.00 61.92           C  
ATOM   1233  O   ARG A 101       8.861  31.334  34.356  1.00 62.15           O  
ATOM   1234  CB  ARG A 101       8.150  32.548  31.411  1.00 67.70           C  
ATOM   1235  CG  ARG A 101       8.159  33.833  32.258  1.00 75.21           C  
ATOM   1236  CD  ARG A 101       7.329  34.956  31.621  1.00 80.65           C  
ATOM   1237  NE  ARG A 101       7.566  36.243  32.293  1.00 84.54           N  
ATOM   1238  CZ  ARG A 101       6.842  36.764  33.300  1.00 85.50           C  
ATOM   1239  NH1 ARG A 101       5.800  36.107  33.828  1.00 85.94           N1+
ATOM   1240  NH2 ARG A 101       7.177  37.964  33.790  1.00 85.36           N1+
ATOM   1241  H   ARG A 101       8.451  30.441  30.162  1.00  0.00           H  
ATOM   1242  HA  ARG A 101      10.037  31.774  32.141  1.00  0.00           H  
ATOM   1243  HB2 ARG A 101       8.505  32.803  30.411  1.00  0.00           H  
ATOM   1244  HB3 ARG A 101       7.122  32.204  31.282  1.00  0.00           H  
ATOM   1245  HG2 ARG A 101       7.765  33.628  33.254  1.00  0.00           H  
ATOM   1246  HG3 ARG A 101       9.188  34.167  32.397  1.00  0.00           H  
ATOM   1247  HD2 ARG A 101       7.621  35.080  30.577  1.00  0.00           H  
ATOM   1248  HD3 ARG A 101       6.267  34.707  31.614  1.00  0.00           H  
ATOM   1249  HE  ARG A 101       8.360  36.767  31.956  1.00  0.00           H  
ATOM   1250 HH11 ARG A 101       5.544  35.198  33.471  1.00  0.00           H  
ATOM   1251 HH12 ARG A 101       5.267  36.508  34.586  1.00  0.00           H  
ATOM   1252 HH21 ARG A 101       7.960  38.474  33.406  1.00  0.00           H  
ATOM   1253 HH22 ARG A 101       6.649  38.372  34.548  1.00  0.00           H  
ATOM   1254  N   THR A 102       7.546  29.873  33.237  1.00 61.37           N  
ATOM   1255  CA  THR A 102       6.899  29.254  34.395  1.00 61.44           C  
ATOM   1256  C   THR A 102       7.803  28.177  35.031  1.00 62.50           C  
ATOM   1257  O   THR A 102       7.890  28.142  36.258  1.00 65.48           O  
ATOM   1258  CB  THR A 102       5.559  28.610  33.940  1.00 61.11           C  
ATOM   1259  CG2 THR A 102       4.824  27.797  35.023  1.00 61.86           C  
ATOM   1260  OG1 THR A 102       4.667  29.642  33.570  1.00 60.34           O  
ATOM   1261  H   THR A 102       7.274  29.534  32.324  1.00  0.00           H  
ATOM   1262  HA  THR A 102       6.691  30.016  35.149  1.00  0.00           H  
ATOM   1263  HB  THR A 102       5.719  27.970  33.071  1.00  0.00           H  
ATOM   1264  HG1 THR A 102       4.993  30.043  32.776  1.00  0.00           H  
ATOM   1265 HG21 THR A 102       3.848  27.466  34.668  1.00  0.00           H  
ATOM   1266 HG22 THR A 102       5.376  26.900  35.306  1.00  0.00           H  
ATOM   1267 HG23 THR A 102       4.665  28.390  35.924  1.00  0.00           H  
ATOM   1268  N   LEU A 103       8.460  27.309  34.232  1.00 62.96           N  
ATOM   1269  CA  LEU A 103       9.229  26.155  34.726  1.00 62.92           C  
ATOM   1270  C   LEU A 103      10.469  26.544  35.538  1.00 64.04           C  
ATOM   1271  O   LEU A 103      10.760  25.866  36.522  1.00 65.37           O  
ATOM   1272  CB  LEU A 103       9.737  25.267  33.568  1.00 64.07           C  
ATOM   1273  CG  LEU A 103       8.699  24.414  32.820  1.00 65.83           C  
ATOM   1274  CD1 LEU A 103       9.407  23.678  31.677  1.00 66.05           C  
ATOM   1275  CD2 LEU A 103       7.941  23.415  33.705  1.00 66.28           C  
ATOM   1276  H   LEU A 103       8.346  27.395  33.230  1.00  0.00           H  
ATOM   1277  HA  LEU A 103       8.585  25.573  35.386  1.00  0.00           H  
ATOM   1278  HB2 LEU A 103      10.258  25.902  32.848  1.00  0.00           H  
ATOM   1279  HB3 LEU A 103      10.496  24.576  33.945  1.00  0.00           H  
ATOM   1280  HG  LEU A 103       7.955  25.074  32.394  1.00  0.00           H  
ATOM   1281 HD11 LEU A 103       8.686  23.191  31.029  1.00  0.00           H  
ATOM   1282 HD12 LEU A 103       9.986  24.364  31.059  1.00  0.00           H  
ATOM   1283 HD13 LEU A 103      10.093  22.916  32.051  1.00  0.00           H  
ATOM   1284 HD21 LEU A 103       7.218  22.852  33.114  1.00  0.00           H  
ATOM   1285 HD22 LEU A 103       8.624  22.697  34.154  1.00  0.00           H  
ATOM   1286 HD23 LEU A 103       7.385  23.907  34.502  1.00  0.00           H  
ATOM   1287  N   ASN A 104      11.194  27.599  35.122  1.00 65.71           N  
ATOM   1288  CA  ASN A 104      12.410  28.090  35.775  1.00 68.54           C  
ATOM   1289  C   ASN A 104      12.086  28.726  37.136  1.00 73.12           C  
ATOM   1290  O   ASN A 104      11.840  29.926  37.252  1.00 73.44           O  
ATOM   1291  CB  ASN A 104      13.157  29.075  34.845  1.00 64.22           C  
ATOM   1292  CG  ASN A 104      14.005  28.342  33.801  1.00 59.67           C  
ATOM   1293  ND2 ASN A 104      13.575  28.343  32.539  1.00 58.69           N  
ATOM   1294  OD1 ASN A 104      15.039  27.767  34.136  1.00 54.95           O  
ATOM   1295  H   ASN A 104      10.871  28.103  34.309  1.00  0.00           H  
ATOM   1296  HA  ASN A 104      13.064  27.237  35.967  1.00  0.00           H  
ATOM   1297  HB2 ASN A 104      12.460  29.763  34.363  1.00  0.00           H  
ATOM   1298  HB3 ASN A 104      13.845  29.696  35.422  1.00  0.00           H  
ATOM   1299 HD21 ASN A 104      12.706  28.801  32.293  1.00  0.00           H  
ATOM   1300 HD22 ASN A 104      14.125  27.875  31.829  1.00  0.00           H  
ATOM   1301  N   GLN A 105      12.091  27.860  38.155  1.00 78.50           N  
ATOM   1302  CA  GLN A 105      11.839  28.112  39.561  1.00 83.34           C  
ATOM   1303  C   GLN A 105      12.680  27.084  40.316  1.00 84.35           C  
ATOM   1304  O   GLN A 105      12.274  25.927  40.439  1.00 84.79           O  
ATOM   1305  CB  GLN A 105      10.325  28.039  39.858  1.00 86.19           C  
ATOM   1306  CG  GLN A 105       9.967  28.241  41.353  1.00 92.12           C  
ATOM   1307  CD  GLN A 105       8.633  27.610  41.764  1.00 94.75           C  
ATOM   1308  NE2 GLN A 105       7.971  28.198  42.761  1.00 95.66           N  
ATOM   1309  OE1 GLN A 105       8.204  26.600  41.210  1.00 96.12           O  
ATOM   1310  H   GLN A 105      12.278  26.894  37.920  1.00  0.00           H  
ATOM   1311  HA  GLN A 105      12.196  29.112  39.816  1.00  0.00           H  
ATOM   1312  HB2 GLN A 105       9.796  28.783  39.262  1.00  0.00           H  
ATOM   1313  HB3 GLN A 105       9.964  27.072  39.502  1.00  0.00           H  
ATOM   1314  HG2 GLN A 105      10.716  27.792  42.006  1.00  0.00           H  
ATOM   1315  HG3 GLN A 105       9.968  29.306  41.587  1.00  0.00           H  
ATOM   1316 HE21 GLN A 105       8.388  28.972  43.260  1.00  0.00           H  
ATOM   1317 HE22 GLN A 105       7.095  27.809  43.074  1.00  0.00           H  
ATOM   1318  N   SER A 106      13.854  27.513  40.800  1.00 85.86           N  
ATOM   1319  CA  SER A 106      14.794  26.679  41.536  1.00 87.05           C  
ATOM   1320  C   SER A 106      15.062  27.301  42.903  1.00 87.43           C  
ATOM   1321  O   SER A 106      16.056  28.005  43.077  1.00 87.21           O  
ATOM   1322  CB  SER A 106      16.076  26.443  40.708  1.00 87.00           C  
ATOM   1323  OG  SER A 106      15.862  25.487  39.694  1.00 86.74           O  
ATOM   1324  H   SER A 106      14.108  28.480  40.660  1.00  0.00           H  
ATOM   1325  HA  SER A 106      14.318  25.738  41.758  1.00  0.00           H  
ATOM   1326  HB2 SER A 106      16.440  27.372  40.267  1.00  0.00           H  
ATOM   1327  HB3 SER A 106      16.874  26.057  41.344  1.00  0.00           H  
ATOM   1328  HG  SER A 106      15.200  25.816  39.102  1.00  0.00           H  
ATOM   1329  N   SER A 107      14.137  27.074  43.852  1.00 87.26           N  
ATOM   1330  CA  SER A 107      14.123  27.734  45.155  1.00 86.80           C  
ATOM   1331  C   SER A 107      13.446  26.919  46.268  1.00 86.27           C  
ATOM   1332  O   SER A 107      14.111  26.555  47.239  1.00 85.93           O  
ATOM   1333  CB  SER A 107      13.631  29.195  45.011  1.00 87.09           C  
ATOM   1334  OG  SER A 107      12.315  29.285  44.494  1.00 86.49           O  
ATOM   1335  H   SER A 107      13.353  26.476  43.628  1.00  0.00           H  
ATOM   1336  HA  SER A 107      15.164  27.806  45.478  1.00  0.00           H  
ATOM   1337  HB2 SER A 107      13.656  29.700  45.977  1.00  0.00           H  
ATOM   1338  HB3 SER A 107      14.295  29.757  44.354  1.00  0.00           H  
ATOM   1339  HG  SER A 107      11.692  29.010  45.153  1.00  0.00           H  
ATOM   1340  N   ASP A 108      12.128  26.681  46.158  1.00 85.67           N  
ATOM   1341  CA  ASP A 108      11.228  26.276  47.252  1.00 84.97           C  
ATOM   1342  C   ASP A 108      11.251  24.753  47.512  1.00 82.55           C  
ATOM   1343  O   ASP A 108      10.229  24.078  47.385  1.00 82.58           O  
ATOM   1344  CB  ASP A 108       9.784  26.732  46.901  1.00 88.10           C  
ATOM   1345  CG  ASP A 108       9.673  28.223  46.567  1.00 91.25           C  
ATOM   1346  OD1 ASP A 108       9.845  29.032  47.503  1.00 92.62           O  
ATOM   1347  OD2 ASP A 108       9.460  28.527  45.374  1.00 92.33           O1-
ATOM   1348  H   ASP A 108      11.674  26.976  45.305  1.00  0.00           H  
ATOM   1349  HA  ASP A 108      11.538  26.777  48.172  1.00  0.00           H  
ATOM   1350  HB2 ASP A 108       9.403  26.168  46.047  1.00  0.00           H  
ATOM   1351  HB3 ASP A 108       9.109  26.524  47.733  1.00  0.00           H  
ATOM   1352  N   GLU A 109      12.444  24.206  47.819  1.00 78.78           N  
ATOM   1353  CA  GLU A 109      12.794  22.787  48.026  1.00 73.93           C  
ATOM   1354  C   GLU A 109      12.845  21.973  46.721  1.00 69.28           C  
ATOM   1355  O   GLU A 109      13.591  20.998  46.629  1.00 68.69           O  
ATOM   1356  CB  GLU A 109      11.937  22.083  49.101  1.00 76.04           C  
ATOM   1357  CG  GLU A 109      12.095  22.678  50.509  1.00 79.99           C  
ATOM   1358  CD  GLU A 109      11.499  21.748  51.564  1.00 83.13           C  
ATOM   1359  OE1 GLU A 109      10.265  21.820  51.753  1.00 86.04           O  
ATOM   1360  OE2 GLU A 109      12.286  20.968  52.144  1.00 84.13           O1-
ATOM   1361  H   GLU A 109      13.218  24.855  47.875  1.00  0.00           H  
ATOM   1362  HA  GLU A 109      13.821  22.802  48.393  1.00  0.00           H  
ATOM   1363  HB2 GLU A 109      10.883  22.081  48.821  1.00  0.00           H  
ATOM   1364  HB3 GLU A 109      12.220  21.029  49.136  1.00  0.00           H  
ATOM   1365  HG2 GLU A 109      13.151  22.830  50.739  1.00  0.00           H  
ATOM   1366  HG3 GLU A 109      11.616  23.655  50.570  1.00  0.00           H  
ATOM   1367  N   LEU A 110      12.054  22.395  45.725  1.00 61.81           N  
ATOM   1368  CA  LEU A 110      11.981  21.886  44.371  1.00 53.90           C  
ATOM   1369  C   LEU A 110      12.871  22.784  43.507  1.00 50.59           C  
ATOM   1370  O   LEU A 110      12.681  24.000  43.440  1.00 49.83           O  
ATOM   1371  CB  LEU A 110      10.510  22.013  43.918  1.00 50.42           C  
ATOM   1372  CG  LEU A 110      10.164  21.314  42.584  1.00 46.39           C  
ATOM   1373  CD1 LEU A 110       8.781  20.649  42.657  1.00 42.79           C  
ATOM   1374  CD2 LEU A 110      10.215  22.280  41.390  1.00 45.45           C  
ATOM   1375  H   LEU A 110      11.463  23.189  45.929  1.00  0.00           H  
ATOM   1376  HA  LEU A 110      12.300  20.843  44.335  1.00  0.00           H  
ATOM   1377  HB2 LEU A 110       9.905  21.562  44.699  1.00  0.00           H  
ATOM   1378  HB3 LEU A 110      10.188  23.056  43.896  1.00  0.00           H  
ATOM   1379  HG  LEU A 110      10.890  20.521  42.404  1.00  0.00           H  
ATOM   1380 HD11 LEU A 110       8.546  20.154  41.717  1.00  0.00           H  
ATOM   1381 HD12 LEU A 110       8.739  19.896  43.445  1.00  0.00           H  
ATOM   1382 HD13 LEU A 110       7.996  21.381  42.849  1.00  0.00           H  
ATOM   1383 HD21 LEU A 110       9.937  21.771  40.467  1.00  0.00           H  
ATOM   1384 HD22 LEU A 110       9.526  23.115  41.523  1.00  0.00           H  
ATOM   1385 HD23 LEU A 110      11.211  22.695  41.244  1.00  0.00           H  
ATOM   1386  N   GLN A 111      13.840  22.149  42.843  1.00 45.40           N  
ATOM   1387  CA  GLN A 111      14.717  22.740  41.850  1.00 40.88           C  
ATOM   1388  C   GLN A 111      14.247  22.233  40.490  1.00 40.44           C  
ATOM   1389  O   GLN A 111      14.236  21.030  40.251  1.00 39.85           O  
ATOM   1390  CB  GLN A 111      16.168  22.318  42.121  1.00 41.87           C  
ATOM   1391  CG  GLN A 111      16.688  22.860  43.466  1.00 48.87           C  
ATOM   1392  CD  GLN A 111      18.105  22.382  43.777  1.00 52.30           C  
ATOM   1393  NE2 GLN A 111      18.318  21.874  44.992  1.00 54.03           N  
ATOM   1394  OE1 GLN A 111      18.997  22.471  42.937  1.00 51.85           O  
ATOM   1395  H   GLN A 111      13.917  21.145  42.964  1.00  0.00           H  
ATOM   1396  HA  GLN A 111      14.674  23.813  41.882  1.00  0.00           H  
ATOM   1397  HB2 GLN A 111      16.238  21.235  42.104  1.00  0.00           H  
ATOM   1398  HB3 GLN A 111      16.805  22.681  41.312  1.00  0.00           H  
ATOM   1399  HG2 GLN A 111      16.686  23.950  43.454  1.00  0.00           H  
ATOM   1400  HG3 GLN A 111      16.026  22.558  44.279  1.00  0.00           H  
ATOM   1401 HE21 GLN A 111      17.561  21.826  45.658  1.00  0.00           H  
ATOM   1402 HE22 GLN A 111      19.244  21.562  45.245  1.00  0.00           H  
ATOM   1403  N   LEU A 112      13.843  23.161  39.617  1.00 37.08           N  
ATOM   1404  CA  LEU A 112      13.396  22.904  38.257  1.00 34.96           C  
ATOM   1405  C   LEU A 112      13.905  24.036  37.369  1.00 36.04           C  
ATOM   1406  O   LEU A 112      13.600  25.204  37.609  1.00 38.55           O  
ATOM   1407  CB  LEU A 112      11.875  22.647  38.234  1.00 33.14           C  
ATOM   1408  CG  LEU A 112      11.220  22.401  36.855  1.00 36.00           C  
ATOM   1409  CD1 LEU A 112      11.889  21.281  36.040  1.00 34.90           C  
ATOM   1410  CD2 LEU A 112       9.726  22.104  37.052  1.00 32.07           C  
ATOM   1411  H   LEU A 112      13.862  24.129  39.907  1.00  0.00           H  
ATOM   1412  HA  LEU A 112      13.877  21.987  37.920  1.00  0.00           H  
ATOM   1413  HB2 LEU A 112      11.678  21.779  38.863  1.00  0.00           H  
ATOM   1414  HB3 LEU A 112      11.370  23.486  38.714  1.00  0.00           H  
ATOM   1415  HG  LEU A 112      11.297  23.314  36.265  1.00  0.00           H  
ATOM   1416 HD11 LEU A 112      11.337  21.084  35.120  1.00  0.00           H  
ATOM   1417 HD12 LEU A 112      12.900  21.553  35.743  1.00  0.00           H  
ATOM   1418 HD13 LEU A 112      11.942  20.348  36.597  1.00  0.00           H  
ATOM   1419 HD21 LEU A 112       9.231  21.892  36.107  1.00  0.00           H  
ATOM   1420 HD22 LEU A 112       9.578  21.235  37.695  1.00  0.00           H  
ATOM   1421 HD23 LEU A 112       9.214  22.949  37.512  1.00  0.00           H  
ATOM   1422  N   SER A 113      14.707  23.674  36.362  1.00 34.96           N  
ATOM   1423  CA  SER A 113      15.336  24.582  35.415  1.00 35.95           C  
ATOM   1424  C   SER A 113      15.357  23.952  34.023  1.00 33.44           C  
ATOM   1425  O   SER A 113      15.565  22.748  33.889  1.00 31.97           O  
ATOM   1426  CB  SER A 113      16.704  25.067  35.944  1.00 36.10           C  
ATOM   1427  OG  SER A 113      17.681  24.042  35.948  1.00 41.58           O  
ATOM   1428  H   SER A 113      14.911  22.690  36.246  1.00  0.00           H  
ATOM   1429  HA  SER A 113      14.694  25.460  35.337  1.00  0.00           H  
ATOM   1430  HB2 SER A 113      17.072  25.880  35.316  1.00  0.00           H  
ATOM   1431  HB3 SER A 113      16.608  25.473  36.951  1.00  0.00           H  
ATOM   1432  HG  SER A 113      17.786  23.722  35.065  1.00  0.00           H  
ATOM   1433  N   MET A 114      15.165  24.792  32.998  1.00 32.71           N  
ATOM   1434  CA  MET A 114      15.222  24.452  31.583  1.00 32.68           C  
ATOM   1435  C   MET A 114      15.958  25.584  30.865  1.00 32.41           C  
ATOM   1436  O   MET A 114      15.559  26.743  30.977  1.00 34.45           O  
ATOM   1437  CB  MET A 114      13.801  24.172  31.031  1.00 34.62           C  
ATOM   1438  CG  MET A 114      13.756  23.825  29.528  1.00 42.85           C  
ATOM   1439  SD  MET A 114      12.095  23.764  28.794  1.00 50.31           S  
ATOM   1440  CE  MET A 114      11.757  21.995  28.746  1.00 49.79           C  
ATOM   1441  H   MET A 114      15.019  25.770  33.214  1.00  0.00           H  
ATOM   1442  HA  MET A 114      15.816  23.547  31.480  1.00  0.00           H  
ATOM   1443  HB2 MET A 114      13.343  23.359  31.595  1.00  0.00           H  
ATOM   1444  HB3 MET A 114      13.175  25.048  31.207  1.00  0.00           H  
ATOM   1445  HG2 MET A 114      14.287  24.587  28.959  1.00  0.00           H  
ATOM   1446  HG3 MET A 114      14.277  22.892  29.324  1.00  0.00           H  
ATOM   1447  HE1 MET A 114      10.836  21.811  28.196  1.00  0.00           H  
ATOM   1448  HE2 MET A 114      12.565  21.460  28.248  1.00  0.00           H  
ATOM   1449  HE3 MET A 114      11.634  21.621  29.760  1.00  0.00           H  
ATOM   1450  N   GLY A 115      17.011  25.238  30.113  1.00 30.10           N  
ATOM   1451  CA  GLY A 115      17.770  26.157  29.274  1.00 28.91           C  
ATOM   1452  C   GLY A 115      17.755  25.695  27.820  1.00 27.26           C  
ATOM   1453  O   GLY A 115      17.740  24.493  27.552  1.00 25.32           O  
ATOM   1454  H   GLY A 115      17.260  24.260  30.057  1.00  0.00           H  
ATOM   1455  HA2 GLY A 115      17.394  27.180  29.338  1.00  0.00           H  
ATOM   1456  HA3 GLY A 115      18.801  26.186  29.621  1.00  0.00           H  
ATOM   1457  N   ASN A 116      17.799  26.666  26.897  1.00 26.11           N  
ATOM   1458  CA  ASN A 116      18.017  26.470  25.467  1.00 23.61           C  
ATOM   1459  C   ASN A 116      19.276  27.225  25.039  1.00 27.05           C  
ATOM   1460  O   ASN A 116      19.600  28.281  25.585  1.00 27.75           O  
ATOM   1461  CB  ASN A 116      16.807  26.938  24.627  1.00 21.70           C  
ATOM   1462  CG  ASN A 116      15.575  26.046  24.791  1.00 26.59           C  
ATOM   1463  ND2 ASN A 116      14.480  26.600  25.311  1.00 24.48           N  
ATOM   1464  OD1 ASN A 116      15.615  24.865  24.457  1.00 27.23           O  
ATOM   1465  H   ASN A 116      17.826  27.622  27.222  1.00  0.00           H  
ATOM   1466  HA  ASN A 116      18.191  25.413  25.275  1.00  0.00           H  
ATOM   1467  HB2 ASN A 116      16.566  27.973  24.869  1.00  0.00           H  
ATOM   1468  HB3 ASN A 116      17.062  26.931  23.566  1.00  0.00           H  
ATOM   1469 HD21 ASN A 116      14.482  27.584  25.551  1.00  0.00           H  
ATOM   1470 HD22 ASN A 116      13.647  26.046  25.442  1.00  0.00           H  
ATOM   1471  N   ALA A 117      19.965  26.679  24.032  1.00 24.29           N  
ATOM   1472  CA  ALA A 117      21.123  27.281  23.388  1.00 24.86           C  
ATOM   1473  C   ALA A 117      21.239  26.821  21.940  1.00 26.56           C  
ATOM   1474  O   ALA A 117      20.792  25.730  21.591  1.00 23.97           O  
ATOM   1475  CB  ALA A 117      22.401  27.028  24.197  1.00 22.53           C  
ATOM   1476  H   ALA A 117      19.636  25.804  23.645  1.00  0.00           H  
ATOM   1477  HA  ALA A 117      20.953  28.357  23.358  1.00  0.00           H  
ATOM   1478  HB1 ALA A 117      23.283  27.384  23.665  1.00  0.00           H  
ATOM   1479  HB2 ALA A 117      22.366  27.555  25.149  1.00  0.00           H  
ATOM   1480  HB3 ALA A 117      22.542  25.966  24.397  1.00  0.00           H  
ATOM   1481  N   MET A 118      21.899  27.646  21.119  1.00 26.67           N  
ATOM   1482  CA  MET A 118      22.328  27.320  19.770  1.00 27.21           C  
ATOM   1483  C   MET A 118      23.819  27.609  19.642  1.00 26.03           C  
ATOM   1484  O   MET A 118      24.282  28.717  19.908  1.00 26.98           O  
ATOM   1485  CB  MET A 118      21.459  27.993  18.693  1.00 25.46           C  
ATOM   1486  CG  MET A 118      21.370  29.523  18.756  1.00 32.29           C  
ATOM   1487  SD  MET A 118      20.369  30.202  17.411  1.00 35.48           S  
ATOM   1488  CE  MET A 118      19.569  31.564  18.288  1.00 34.67           C  
ATOM   1489  H   MET A 118      22.214  28.532  21.494  1.00  0.00           H  
ATOM   1490  HA  MET A 118      22.203  26.248  19.618  1.00  0.00           H  
ATOM   1491  HB2 MET A 118      21.827  27.700  17.709  1.00  0.00           H  
ATOM   1492  HB3 MET A 118      20.452  27.586  18.765  1.00  0.00           H  
ATOM   1493  HG2 MET A 118      20.935  29.823  19.709  1.00  0.00           H  
ATOM   1494  HG3 MET A 118      22.354  29.985  18.697  1.00  0.00           H  
ATOM   1495  HE1 MET A 118      18.885  32.082  17.616  1.00  0.00           H  
ATOM   1496  HE2 MET A 118      19.006  31.186  19.140  1.00  0.00           H  
ATOM   1497  HE3 MET A 118      20.309  32.278  18.649  1.00  0.00           H  
ATOM   1498  N   PHE A 119      24.561  26.579  19.236  1.00 27.60           N  
ATOM   1499  CA  PHE A 119      25.989  26.604  18.981  1.00 29.05           C  
ATOM   1500  C   PHE A 119      26.103  26.652  17.463  1.00 32.33           C  
ATOM   1501  O   PHE A 119      25.819  25.662  16.803  1.00 33.65           O  
ATOM   1502  CB  PHE A 119      26.587  25.303  19.545  1.00 26.36           C  
ATOM   1503  CG  PHE A 119      26.482  25.256  21.057  1.00 28.04           C  
ATOM   1504  CD1 PHE A 119      25.318  24.747  21.673  1.00 26.12           C  
ATOM   1505  CD2 PHE A 119      27.524  25.774  21.851  1.00 25.61           C  
ATOM   1506  CE1 PHE A 119      25.191  24.771  23.073  1.00 25.59           C  
ATOM   1507  CE2 PHE A 119      27.394  25.799  23.250  1.00 26.82           C  
ATOM   1508  CZ  PHE A 119      26.229  25.301  23.859  1.00 24.60           C  
ATOM   1509  H   PHE A 119      24.088  25.702  19.055  1.00  0.00           H  
ATOM   1510  HA  PHE A 119      26.475  27.464  19.440  1.00  0.00           H  
ATOM   1511  HB2 PHE A 119      26.088  24.424  19.133  1.00  0.00           H  
ATOM   1512  HB3 PHE A 119      27.636  25.211  19.261  1.00  0.00           H  
ATOM   1513  HD1 PHE A 119      24.511  24.355  21.072  1.00  0.00           H  
ATOM   1514  HD2 PHE A 119      28.412  26.179  21.389  1.00  0.00           H  
ATOM   1515  HE1 PHE A 119      24.294  24.396  23.545  1.00  0.00           H  
ATOM   1516  HE2 PHE A 119      28.173  26.228  23.857  1.00  0.00           H  
ATOM   1517  HZ  PHE A 119      26.128  25.343  24.929  1.00  0.00           H  
ATOM   1518  N   VAL A 120      26.414  27.833  16.923  1.00 34.30           N  
ATOM   1519  CA  VAL A 120      26.382  28.167  15.501  1.00 34.87           C  
ATOM   1520  C   VAL A 120      27.830  28.353  15.039  1.00 37.37           C  
ATOM   1521  O   VAL A 120      28.653  28.852  15.805  1.00 36.47           O  
ATOM   1522  CB  VAL A 120      25.559  29.476  15.335  1.00 34.61           C  
ATOM   1523  CG1 VAL A 120      25.475  29.963  13.877  1.00 33.85           C  
ATOM   1524  CG2 VAL A 120      24.135  29.331  15.912  1.00 31.53           C  
ATOM   1525  H   VAL A 120      26.657  28.587  17.554  1.00  0.00           H  
ATOM   1526  HA  VAL A 120      25.925  27.367  14.921  1.00  0.00           H  
ATOM   1527  HB  VAL A 120      26.058  30.261  15.908  1.00  0.00           H  
ATOM   1528 HG11 VAL A 120      24.914  30.893  13.804  1.00  0.00           H  
ATOM   1529 HG12 VAL A 120      26.455  30.163  13.448  1.00  0.00           H  
ATOM   1530 HG13 VAL A 120      24.977  29.225  13.253  1.00  0.00           H  
ATOM   1531 HG21 VAL A 120      23.609  30.282  15.907  1.00  0.00           H  
ATOM   1532 HG22 VAL A 120      23.544  28.614  15.342  1.00  0.00           H  
ATOM   1533 HG23 VAL A 120      24.136  29.005  16.951  1.00  0.00           H  
ATOM   1534  N   LYS A 121      28.146  27.966  13.789  1.00 40.22           N  
ATOM   1535  CA  LYS A 121      29.478  28.120  13.206  1.00 44.86           C  
ATOM   1536  C   LYS A 121      29.889  29.601  13.127  1.00 46.09           C  
ATOM   1537  O   LYS A 121      29.069  30.453  12.782  1.00 43.13           O  
ATOM   1538  CB  LYS A 121      29.577  27.436  11.825  1.00 45.11           C  
ATOM   1539  CG  LYS A 121      31.042  27.330  11.353  1.00 50.55           C  
ATOM   1540  CD  LYS A 121      31.269  26.434  10.131  1.00 55.25           C  
ATOM   1541  CE  LYS A 121      32.761  26.388   9.766  1.00 58.42           C  
ATOM   1542  NZ  LYS A 121      33.030  25.496   8.627  1.00 61.01           N1+
ATOM   1543  H   LYS A 121      27.432  27.538  13.215  1.00  0.00           H  
ATOM   1544  HA  LYS A 121      30.148  27.589  13.870  1.00  0.00           H  
ATOM   1545  HB2 LYS A 121      29.159  26.432  11.888  1.00  0.00           H  
ATOM   1546  HB3 LYS A 121      28.975  27.964  11.084  1.00  0.00           H  
ATOM   1547  HG2 LYS A 121      31.426  28.325  11.127  1.00  0.00           H  
ATOM   1548  HG3 LYS A 121      31.651  26.949  12.174  1.00  0.00           H  
ATOM   1549  HD2 LYS A 121      30.907  25.427  10.348  1.00  0.00           H  
ATOM   1550  HD3 LYS A 121      30.685  26.805   9.288  1.00  0.00           H  
ATOM   1551  HE2 LYS A 121      33.122  27.387   9.519  1.00  0.00           H  
ATOM   1552  HE3 LYS A 121      33.343  26.044  10.621  1.00  0.00           H  
ATOM   1553  HZ1 LYS A 121      34.022  25.509   8.430  1.00  0.00           H  
ATOM   1554  HZ2 LYS A 121      32.744  24.555   8.855  1.00  0.00           H  
ATOM   1555  HZ3 LYS A 121      32.524  25.819   7.816  1.00  0.00           H  
ATOM   1556  N   GLU A 122      31.166  29.889  13.432  1.00 51.38           N  
ATOM   1557  CA  GLU A 122      31.787  31.210  13.323  1.00 59.08           C  
ATOM   1558  C   GLU A 122      31.684  31.727  11.881  1.00 62.99           C  
ATOM   1559  O   GLU A 122      32.123  31.048  10.952  1.00 65.29           O  
ATOM   1560  CB  GLU A 122      33.271  31.114  13.729  1.00 61.06           C  
ATOM   1561  CG  GLU A 122      33.495  30.957  15.244  1.00 67.72           C  
ATOM   1562  CD  GLU A 122      34.962  30.759  15.632  1.00 71.91           C  
ATOM   1563  OE1 GLU A 122      35.838  30.934  14.756  1.00 75.51           O  
ATOM   1564  OE2 GLU A 122      35.183  30.442  16.821  1.00 73.15           O1-
ATOM   1565  H   GLU A 122      31.763  29.132  13.735  1.00  0.00           H  
ATOM   1566  HA  GLU A 122      31.270  31.898  13.995  1.00  0.00           H  
ATOM   1567  HB2 GLU A 122      33.742  30.285  13.196  1.00  0.00           H  
ATOM   1568  HB3 GLU A 122      33.793  32.015  13.403  1.00  0.00           H  
ATOM   1569  HG2 GLU A 122      33.132  31.843  15.761  1.00  0.00           H  
ATOM   1570  HG3 GLU A 122      32.921  30.113  15.625  1.00  0.00           H  
ATOM   1571  N   GLN A 123      31.069  32.909  11.719  1.00 65.29           N  
ATOM   1572  CA  GLN A 123      30.885  33.652  10.467  1.00 68.55           C  
ATOM   1573  C   GLN A 123      29.657  33.218   9.644  1.00 66.74           C  
ATOM   1574  O   GLN A 123      29.432  33.778   8.571  1.00 68.92           O  
ATOM   1575  CB  GLN A 123      32.183  33.790   9.631  1.00 74.93           C  
ATOM   1576  CG  GLN A 123      33.358  34.438  10.394  1.00 81.79           C  
ATOM   1577  CD  GLN A 123      34.702  34.219   9.695  1.00 86.47           C  
ATOM   1578  NE2 GLN A 123      35.778  34.107  10.476  1.00 87.01           N  
ATOM   1579  OE1 GLN A 123      34.775  34.140   8.470  1.00 90.65           O  
ATOM   1580  H   GLN A 123      30.719  33.358  12.552  1.00  0.00           H  
ATOM   1581  HA  GLN A 123      30.634  34.661  10.797  1.00  0.00           H  
ATOM   1582  HB2 GLN A 123      32.476  32.818   9.235  1.00  0.00           H  
ATOM   1583  HB3 GLN A 123      31.981  34.400   8.749  1.00  0.00           H  
ATOM   1584  HG2 GLN A 123      33.185  35.508  10.511  1.00  0.00           H  
ATOM   1585  HG3 GLN A 123      33.435  34.026  11.400  1.00  0.00           H  
ATOM   1586 HE21 GLN A 123      35.685  34.161  11.480  1.00  0.00           H  
ATOM   1587 HE22 GLN A 123      36.683  33.953  10.057  1.00  0.00           H  
ATOM   1588  N   LEU A 124      28.845  32.258  10.133  1.00 62.29           N  
ATOM   1589  CA  LEU A 124      27.594  31.846   9.494  1.00 58.33           C  
ATOM   1590  C   LEU A 124      26.524  32.905   9.795  1.00 57.87           C  
ATOM   1591  O   LEU A 124      26.213  33.175  10.956  1.00 59.53           O  
ATOM   1592  CB  LEU A 124      27.154  30.467  10.043  1.00 56.77           C  
ATOM   1593  CG  LEU A 124      25.848  29.884   9.444  1.00 56.23           C  
ATOM   1594  CD1 LEU A 124      25.901  29.743   7.913  1.00 56.40           C  
ATOM   1595  CD2 LEU A 124      25.528  28.524  10.080  1.00 55.46           C  
ATOM   1596  H   LEU A 124      29.076  31.835  11.022  1.00  0.00           H  
ATOM   1597  HA  LEU A 124      27.761  31.768   8.418  1.00  0.00           H  
ATOM   1598  HB2 LEU A 124      27.963  29.757   9.874  1.00  0.00           H  
ATOM   1599  HB3 LEU A 124      27.038  30.530  11.125  1.00  0.00           H  
ATOM   1600  HG  LEU A 124      25.020  30.551   9.689  1.00  0.00           H  
ATOM   1601 HD11 LEU A 124      24.993  29.272   7.533  1.00  0.00           H  
ATOM   1602 HD12 LEU A 124      25.984  30.711   7.420  1.00  0.00           H  
ATOM   1603 HD13 LEU A 124      26.746  29.130   7.601  1.00  0.00           H  
ATOM   1604 HD21 LEU A 124      24.585  28.122   9.708  1.00  0.00           H  
ATOM   1605 HD22 LEU A 124      26.313  27.799   9.865  1.00  0.00           H  
ATOM   1606 HD23 LEU A 124      25.447  28.601  11.162  1.00  0.00           H  
ATOM   1607  N   SER A 125      25.984  33.505   8.725  1.00 56.78           N  
ATOM   1608  CA  SER A 125      25.015  34.591   8.780  1.00 56.18           C  
ATOM   1609  C   SER A 125      23.612  34.009   8.989  1.00 53.31           C  
ATOM   1610  O   SER A 125      23.084  33.309   8.123  1.00 54.48           O  
ATOM   1611  CB  SER A 125      25.049  35.337   7.432  1.00 57.44           C  
ATOM   1612  OG  SER A 125      26.208  36.143   7.360  1.00 60.95           O  
ATOM   1613  H   SER A 125      26.291  33.211   7.809  1.00  0.00           H  
ATOM   1614  HA  SER A 125      25.255  35.283   9.591  1.00  0.00           H  
ATOM   1615  HB2 SER A 125      25.026  34.648   6.586  1.00  0.00           H  
ATOM   1616  HB3 SER A 125      24.186  35.997   7.332  1.00  0.00           H  
ATOM   1617  HG  SER A 125      26.970  35.587   7.429  1.00  0.00           H  
ATOM   1618  N   LEU A 126      23.023  34.318  10.151  1.00 48.46           N  
ATOM   1619  CA  LEU A 126      21.637  34.022  10.494  1.00 46.30           C  
ATOM   1620  C   LEU A 126      20.794  35.275  10.231  1.00 43.83           C  
ATOM   1621  O   LEU A 126      21.295  36.398  10.326  1.00 43.19           O  
ATOM   1622  CB  LEU A 126      21.529  33.721  12.005  1.00 47.32           C  
ATOM   1623  CG  LEU A 126      22.442  32.597  12.534  1.00 47.32           C  
ATOM   1624  CD1 LEU A 126      22.179  32.384  14.030  1.00 46.61           C  
ATOM   1625  CD2 LEU A 126      22.270  31.277  11.775  1.00 47.16           C  
ATOM   1626  H   LEU A 126      23.537  34.891  10.805  1.00  0.00           H  
ATOM   1627  HA  LEU A 126      21.258  33.184   9.909  1.00  0.00           H  
ATOM   1628  HB2 LEU A 126      21.741  34.626  12.578  1.00  0.00           H  
ATOM   1629  HB3 LEU A 126      20.492  33.465  12.235  1.00  0.00           H  
ATOM   1630  HG  LEU A 126      23.481  32.910  12.424  1.00  0.00           H  
ATOM   1631 HD11 LEU A 126      22.831  31.616  14.430  1.00  0.00           H  
ATOM   1632 HD12 LEU A 126      22.358  33.297  14.599  1.00  0.00           H  
ATOM   1633 HD13 LEU A 126      21.150  32.073  14.215  1.00  0.00           H  
ATOM   1634 HD21 LEU A 126      22.933  30.514  12.179  1.00  0.00           H  
ATOM   1635 HD22 LEU A 126      21.246  30.919  11.864  1.00  0.00           H  
ATOM   1636 HD23 LEU A 126      22.511  31.381  10.718  1.00  0.00           H  
ATOM   1637  N   LEU A 127      19.494  35.080   9.965  1.00 42.60           N  
ATOM   1638  CA  LEU A 127      18.505  36.154   9.903  1.00 42.41           C  
ATOM   1639  C   LEU A 127      18.284  36.719  11.313  1.00 45.11           C  
ATOM   1640  O   LEU A 127      18.192  35.959  12.282  1.00 43.88           O  
ATOM   1641  CB  LEU A 127      17.160  35.614   9.366  1.00 39.13           C  
ATOM   1642  CG  LEU A 127      17.195  35.015   7.944  1.00 39.01           C  
ATOM   1643  CD1 LEU A 127      15.788  34.574   7.516  1.00 38.02           C  
ATOM   1644  CD2 LEU A 127      17.793  35.972   6.900  1.00 40.58           C  
ATOM   1645  H   LEU A 127      19.152  34.128   9.915  1.00  0.00           H  
ATOM   1646  HA  LEU A 127      18.874  36.951   9.256  1.00  0.00           H  
ATOM   1647  HB2 LEU A 127      16.774  34.855  10.051  1.00  0.00           H  
ATOM   1648  HB3 LEU A 127      16.427  36.423   9.381  1.00  0.00           H  
ATOM   1649  HG  LEU A 127      17.819  34.123   7.973  1.00  0.00           H  
ATOM   1650 HD11 LEU A 127      15.807  34.054   6.560  1.00  0.00           H  
ATOM   1651 HD12 LEU A 127      15.349  33.895   8.245  1.00  0.00           H  
ATOM   1652 HD13 LEU A 127      15.117  35.428   7.417  1.00  0.00           H  
ATOM   1653 HD21 LEU A 127      17.726  35.550   5.898  1.00  0.00           H  
ATOM   1654 HD22 LEU A 127      17.270  36.929   6.892  1.00  0.00           H  
ATOM   1655 HD23 LEU A 127      18.849  36.165   7.090  1.00  0.00           H  
ATOM   1656  N   ASP A 128      18.197  38.055  11.416  1.00 47.43           N  
ATOM   1657  CA  ASP A 128      17.973  38.783  12.669  1.00 47.53           C  
ATOM   1658  C   ASP A 128      16.634  38.420  13.324  1.00 46.25           C  
ATOM   1659  O   ASP A 128      16.592  38.301  14.546  1.00 46.58           O  
ATOM   1660  CB  ASP A 128      18.055  40.310  12.450  1.00 50.05           C  
ATOM   1661  CG  ASP A 128      19.409  40.788  11.917  1.00 53.81           C  
ATOM   1662  OD1 ASP A 128      20.435  40.365  12.495  1.00 53.46           O  
ATOM   1663  OD2 ASP A 128      19.394  41.577  10.948  1.00 57.79           O1-
ATOM   1664  H   ASP A 128      18.316  38.611  10.581  1.00  0.00           H  
ATOM   1665  HA  ASP A 128      18.762  38.487  13.364  1.00  0.00           H  
ATOM   1666  HB2 ASP A 128      17.271  40.633  11.763  1.00  0.00           H  
ATOM   1667  HB3 ASP A 128      17.870  40.832  13.390  1.00  0.00           H  
ATOM   1668  N   ARG A 129      15.580  38.165  12.525  1.00 43.93           N  
ATOM   1669  CA  ARG A 129      14.276  37.692  12.994  1.00 45.24           C  
ATOM   1670  C   ARG A 129      14.375  36.345  13.728  1.00 45.73           C  
ATOM   1671  O   ARG A 129      13.787  36.218  14.797  1.00 45.64           O  
ATOM   1672  CB  ARG A 129      13.269  37.609  11.823  1.00 48.48           C  
ATOM   1673  CG  ARG A 129      11.860  37.158  12.266  1.00 54.96           C  
ATOM   1674  CD  ARG A 129      10.843  37.063  11.125  1.00 61.36           C  
ATOM   1675  NE  ARG A 129       9.566  36.541  11.639  1.00 66.26           N  
ATOM   1676  CZ  ARG A 129       9.001  35.351  11.367  1.00 69.47           C  
ATOM   1677  NH1 ARG A 129       9.564  34.473  10.525  1.00 69.66           N1+
ATOM   1678  NH2 ARG A 129       7.846  35.029  11.964  1.00 71.86           N1+
ATOM   1679  H   ARG A 129      15.703  38.280  11.529  1.00  0.00           H  
ATOM   1680  HA  ARG A 129      13.906  38.432  13.706  1.00  0.00           H  
ATOM   1681  HB2 ARG A 129      13.195  38.587  11.346  1.00  0.00           H  
ATOM   1682  HB3 ARG A 129      13.646  36.926  11.060  1.00  0.00           H  
ATOM   1683  HG2 ARG A 129      11.904  36.178  12.741  1.00  0.00           H  
ATOM   1684  HG3 ARG A 129      11.487  37.843  13.029  1.00  0.00           H  
ATOM   1685  HD2 ARG A 129      10.670  38.050  10.695  1.00  0.00           H  
ATOM   1686  HD3 ARG A 129      11.229  36.435  10.323  1.00  0.00           H  
ATOM   1687  HE  ARG A 129       9.099  37.140  12.305  1.00  0.00           H  
ATOM   1688 HH11 ARG A 129      10.441  34.695  10.078  1.00  0.00           H  
ATOM   1689 HH12 ARG A 129       9.132  33.577  10.352  1.00  0.00           H  
ATOM   1690 HH21 ARG A 129       7.422  35.661  12.627  1.00  0.00           H  
ATOM   1691 HH22 ARG A 129       7.412  34.134  11.790  1.00  0.00           H  
ATOM   1692  N   PHE A 130      15.132  35.368  13.192  1.00 43.39           N  
ATOM   1693  CA  PHE A 130      15.344  34.060  13.820  1.00 40.63           C  
ATOM   1694  C   PHE A 130      16.074  34.182  15.165  1.00 38.75           C  
ATOM   1695  O   PHE A 130      15.673  33.527  16.124  1.00 38.27           O  
ATOM   1696  CB  PHE A 130      16.129  33.125  12.873  1.00 38.30           C  
ATOM   1697  CG  PHE A 130      16.467  31.765  13.471  1.00 35.75           C  
ATOM   1698  CD1 PHE A 130      15.444  30.825  13.720  1.00 35.02           C  
ATOM   1699  CD2 PHE A 130      17.796  31.465  13.840  1.00 34.17           C  
ATOM   1700  CE1 PHE A 130      15.746  29.603  14.355  1.00 32.73           C  
ATOM   1701  CE2 PHE A 130      18.096  30.242  14.471  1.00 29.00           C  
ATOM   1702  CZ  PHE A 130      17.071  29.314  14.735  1.00 29.28           C  
ATOM   1703  H   PHE A 130      15.613  35.552  12.323  1.00  0.00           H  
ATOM   1704  HA  PHE A 130      14.364  33.616  14.008  1.00  0.00           H  
ATOM   1705  HB2 PHE A 130      15.543  32.966  11.971  1.00  0.00           H  
ATOM   1706  HB3 PHE A 130      17.052  33.603  12.544  1.00  0.00           H  
ATOM   1707  HD1 PHE A 130      14.423  31.045  13.445  1.00  0.00           H  
ATOM   1708  HD2 PHE A 130      18.587  32.178  13.658  1.00  0.00           H  
ATOM   1709  HE1 PHE A 130      14.962  28.887  14.552  1.00  0.00           H  
ATOM   1710  HE2 PHE A 130      19.114  30.017  14.751  1.00  0.00           H  
ATOM   1711  HZ  PHE A 130      17.301  28.378  15.223  1.00  0.00           H  
ATOM   1712  N   THR A 131      17.115  35.029  15.239  1.00 37.17           N  
ATOM   1713  CA  THR A 131      17.931  35.241  16.435  1.00 38.45           C  
ATOM   1714  C   THR A 131      17.128  35.971  17.533  1.00 38.77           C  
ATOM   1715  O   THR A 131      17.247  35.609  18.702  1.00 38.93           O  
ATOM   1716  CB  THR A 131      19.197  36.046  16.041  1.00 38.84           C  
ATOM   1717  CG2 THR A 131      20.144  36.342  17.219  1.00 42.00           C  
ATOM   1718  OG1 THR A 131      19.950  35.289  15.111  1.00 40.15           O  
ATOM   1719  H   THR A 131      17.358  35.554  14.410  1.00  0.00           H  
ATOM   1720  HA  THR A 131      18.236  34.269  16.825  1.00  0.00           H  
ATOM   1721  HB  THR A 131      18.915  36.987  15.564  1.00  0.00           H  
ATOM   1722  HG1 THR A 131      19.450  35.205  14.313  1.00  0.00           H  
ATOM   1723 HG21 THR A 131      21.054  36.834  16.874  1.00  0.00           H  
ATOM   1724 HG22 THR A 131      19.685  37.004  17.954  1.00  0.00           H  
ATOM   1725 HG23 THR A 131      20.436  35.425  17.733  1.00  0.00           H  
ATOM   1726  N   GLU A 132      16.283  36.950  17.161  1.00 40.34           N  
ATOM   1727  CA  GLU A 132      15.426  37.719  18.068  1.00 41.83           C  
ATOM   1728  C   GLU A 132      14.269  36.862  18.599  1.00 40.26           C  
ATOM   1729  O   GLU A 132      14.021  36.869  19.805  1.00 40.25           O  
ATOM   1730  CB  GLU A 132      14.820  38.914  17.308  1.00 45.35           C  
ATOM   1731  CG  GLU A 132      15.795  40.090  17.148  1.00 53.79           C  
ATOM   1732  CD  GLU A 132      15.132  41.242  16.398  1.00 60.76           C  
ATOM   1733  OE1 GLU A 132      14.585  42.126  17.092  1.00 64.83           O  
ATOM   1734  OE2 GLU A 132      15.163  41.207  15.148  1.00 63.15           O1-
ATOM   1735  H   GLU A 132      16.244  37.199  16.181  1.00  0.00           H  
ATOM   1736  HA  GLU A 132      16.014  38.076  18.916  1.00  0.00           H  
ATOM   1737  HB2 GLU A 132      14.452  38.594  16.331  1.00  0.00           H  
ATOM   1738  HB3 GLU A 132      13.944  39.286  17.844  1.00  0.00           H  
ATOM   1739  HG2 GLU A 132      16.118  40.444  18.128  1.00  0.00           H  
ATOM   1740  HG3 GLU A 132      16.698  39.786  16.621  1.00  0.00           H  
ATOM   1741  N   ASP A 133      13.592  36.109  17.714  1.00 38.60           N  
ATOM   1742  CA  ASP A 133      12.529  35.162  18.053  1.00 39.07           C  
ATOM   1743  C   ASP A 133      13.035  34.025  18.952  1.00 38.36           C  
ATOM   1744  O   ASP A 133      12.337  33.650  19.888  1.00 36.68           O  
ATOM   1745  CB  ASP A 133      11.871  34.586  16.777  1.00 41.03           C  
ATOM   1746  CG  ASP A 133      10.937  35.538  16.016  1.00 44.82           C  
ATOM   1747  OD1 ASP A 133      10.819  36.717  16.419  1.00 49.34           O  
ATOM   1748  OD2 ASP A 133      10.312  35.047  15.050  1.00 44.48           O1-
ATOM   1749  H   ASP A 133      13.841  36.181  16.735  1.00  0.00           H  
ATOM   1750  HA  ASP A 133      11.765  35.696  18.616  1.00  0.00           H  
ATOM   1751  HB2 ASP A 133      12.631  34.211  16.091  1.00  0.00           H  
ATOM   1752  HB3 ASP A 133      11.266  33.729  17.043  1.00  0.00           H  
ATOM   1753  N   ALA A 134      14.258  33.520  18.721  1.00 37.54           N  
ATOM   1754  CA  ALA A 134      14.889  32.473  19.522  1.00 37.44           C  
ATOM   1755  C   ALA A 134      15.246  32.953  20.935  1.00 38.20           C  
ATOM   1756  O   ALA A 134      15.106  32.189  21.887  1.00 38.13           O  
ATOM   1757  CB  ALA A 134      16.174  32.028  18.819  1.00 31.75           C  
ATOM   1758  H   ALA A 134      14.777  33.869  17.925  1.00  0.00           H  
ATOM   1759  HA  ALA A 134      14.209  31.622  19.599  1.00  0.00           H  
ATOM   1760  HB1 ALA A 134      16.700  31.281  19.411  1.00  0.00           H  
ATOM   1761  HB2 ALA A 134      15.956  31.583  17.848  1.00  0.00           H  
ATOM   1762  HB3 ALA A 134      16.854  32.864  18.659  1.00  0.00           H  
ATOM   1763  N   LYS A 135      15.667  34.220  21.080  1.00 38.31           N  
ATOM   1764  CA  LYS A 135      16.000  34.830  22.363  1.00 39.23           C  
ATOM   1765  C   LYS A 135      14.758  35.145  23.209  1.00 37.44           C  
ATOM   1766  O   LYS A 135      14.818  34.977  24.425  1.00 36.82           O  
ATOM   1767  CB  LYS A 135      16.774  36.144  22.125  1.00 42.48           C  
ATOM   1768  CG  LYS A 135      18.279  35.919  21.913  1.00 49.57           C  
ATOM   1769  CD  LYS A 135      19.094  37.219  21.910  1.00 53.56           C  
ATOM   1770  CE  LYS A 135      19.300  37.786  23.325  1.00 56.88           C  
ATOM   1771  NZ  LYS A 135      20.113  39.012  23.303  1.00 59.41           N1+
ATOM   1772  H   LYS A 135      15.769  34.791  20.251  1.00  0.00           H  
ATOM   1773  HA  LYS A 135      16.623  34.142  22.938  1.00  0.00           H  
ATOM   1774  HB2 LYS A 135      16.352  36.696  21.284  1.00  0.00           H  
ATOM   1775  HB3 LYS A 135      16.651  36.795  22.991  1.00  0.00           H  
ATOM   1776  HG2 LYS A 135      18.669  35.273  22.697  1.00  0.00           H  
ATOM   1777  HG3 LYS A 135      18.439  35.382  20.978  1.00  0.00           H  
ATOM   1778  HD2 LYS A 135      20.070  37.014  21.468  1.00  0.00           H  
ATOM   1779  HD3 LYS A 135      18.615  37.956  21.263  1.00  0.00           H  
ATOM   1780  HE2 LYS A 135      18.347  38.021  23.798  1.00  0.00           H  
ATOM   1781  HE3 LYS A 135      19.799  37.051  23.958  1.00  0.00           H  
ATOM   1782  HZ1 LYS A 135      19.647  39.716  22.748  1.00  0.00           H  
ATOM   1783  HZ2 LYS A 135      20.234  39.354  24.246  1.00  0.00           H  
ATOM   1784  HZ3 LYS A 135      21.017  38.811  22.901  1.00  0.00           H  
ATOM   1785  N   ARG A 136      13.652  35.605  22.599  1.00 37.55           N  
ATOM   1786  CA  ARG A 136      12.474  36.056  23.340  1.00 40.37           C  
ATOM   1787  C   ARG A 136      11.450  34.921  23.546  1.00 40.06           C  
ATOM   1788  O   ARG A 136      10.847  34.883  24.615  1.00 40.05           O  
ATOM   1789  CB  ARG A 136      11.850  37.276  22.617  1.00 44.61           C  
ATOM   1790  CG  ARG A 136      11.038  36.979  21.350  1.00 46.82           C  
ATOM   1791  CD  ARG A 136      10.697  38.232  20.537  1.00 47.67           C  
ATOM   1792  NE  ARG A 136       9.967  37.864  19.318  1.00 50.26           N  
ATOM   1793  CZ  ARG A 136       8.649  37.621  19.226  1.00 51.95           C  
ATOM   1794  NH1 ARG A 136       7.835  37.718  20.288  1.00 52.04           N1+
ATOM   1795  NH2 ARG A 136       8.151  37.261  18.038  1.00 53.36           N1+
ATOM   1796  H   ARG A 136      13.666  35.737  21.596  1.00  0.00           H  
ATOM   1797  HA  ARG A 136      12.781  36.408  24.327  1.00  0.00           H  
ATOM   1798  HB2 ARG A 136      11.205  37.807  23.318  1.00  0.00           H  
ATOM   1799  HB3 ARG A 136      12.650  37.979  22.375  1.00  0.00           H  
ATOM   1800  HG2 ARG A 136      11.586  36.276  20.728  1.00  0.00           H  
ATOM   1801  HG3 ARG A 136      10.109  36.487  21.633  1.00  0.00           H  
ATOM   1802  HD2 ARG A 136      10.116  38.943  21.126  1.00  0.00           H  
ATOM   1803  HD3 ARG A 136      11.614  38.741  20.238  1.00  0.00           H  
ATOM   1804  HE  ARG A 136      10.529  37.731  18.484  1.00  0.00           H  
ATOM   1805 HH11 ARG A 136       8.210  37.996  21.182  1.00  0.00           H  
ATOM   1806 HH12 ARG A 136       6.845  37.541  20.194  1.00  0.00           H  
ATOM   1807 HH21 ARG A 136       8.779  37.150  17.249  1.00  0.00           H  
ATOM   1808 HH22 ARG A 136       7.167  37.069  17.918  1.00  0.00           H  
ATOM   1809  N   LEU A 137      11.259  34.000  22.578  1.00 37.57           N  
ATOM   1810  CA  LEU A 137      10.276  32.906  22.665  1.00 36.79           C  
ATOM   1811  C   LEU A 137      10.885  31.622  23.247  1.00 36.05           C  
ATOM   1812  O   LEU A 137      10.135  30.816  23.795  1.00 37.62           O  
ATOM   1813  CB  LEU A 137       9.736  32.524  21.264  1.00 35.54           C  
ATOM   1814  CG  LEU A 137       8.981  33.651  20.531  1.00 35.30           C  
ATOM   1815  CD1 LEU A 137       8.887  33.380  19.025  1.00 34.78           C  
ATOM   1816  CD2 LEU A 137       7.585  33.881  21.123  1.00 32.92           C  
ATOM   1817  H   LEU A 137      11.791  34.073  21.720  1.00  0.00           H  
ATOM   1818  HA  LEU A 137       9.441  33.207  23.295  1.00  0.00           H  
ATOM   1819  HB2 LEU A 137      10.554  32.162  20.645  1.00  0.00           H  
ATOM   1820  HB3 LEU A 137       9.062  31.669  21.349  1.00  0.00           H  
ATOM   1821  HG  LEU A 137       9.551  34.571  20.630  1.00  0.00           H  
ATOM   1822 HD11 LEU A 137       8.485  34.242  18.492  1.00  0.00           H  
ATOM   1823 HD12 LEU A 137       9.871  33.169  18.615  1.00  0.00           H  
ATOM   1824 HD13 LEU A 137       8.253  32.527  18.798  1.00  0.00           H  
ATOM   1825 HD21 LEU A 137       7.076  34.686  20.594  1.00  0.00           H  
ATOM   1826 HD22 LEU A 137       6.965  32.988  21.046  1.00  0.00           H  
ATOM   1827 HD23 LEU A 137       7.636  34.162  22.174  1.00  0.00           H  
ATOM   1828  N   TYR A 138      12.210  31.424  23.137  1.00 34.41           N  
ATOM   1829  CA  TYR A 138      12.902  30.212  23.586  1.00 31.94           C  
ATOM   1830  C   TYR A 138      13.979  30.483  24.637  1.00 30.67           C  
ATOM   1831  O   TYR A 138      14.549  29.527  25.162  1.00 30.72           O  
ATOM   1832  CB  TYR A 138      13.392  29.359  22.393  1.00 29.72           C  
ATOM   1833  CG  TYR A 138      12.239  28.681  21.688  1.00 28.06           C  
ATOM   1834  CD1 TYR A 138      11.721  27.471  22.195  1.00 27.11           C  
ATOM   1835  CD2 TYR A 138      11.616  29.312  20.593  1.00 26.45           C  
ATOM   1836  CE1 TYR A 138      10.552  26.920  21.639  1.00 24.21           C  
ATOM   1837  CE2 TYR A 138      10.442  28.765  20.044  1.00 26.04           C  
ATOM   1838  CZ  TYR A 138       9.900  27.582  20.583  1.00 25.63           C  
ATOM   1839  OH  TYR A 138       8.732  27.085  20.094  1.00 25.97           O  
ATOM   1840  H   TYR A 138      12.764  32.124  22.664  1.00  0.00           H  
ATOM   1841  HA  TYR A 138      12.195  29.580  24.114  1.00  0.00           H  
ATOM   1842  HB2 TYR A 138      13.950  29.959  21.676  1.00  0.00           H  
ATOM   1843  HB3 TYR A 138      14.080  28.581  22.727  1.00  0.00           H  
ATOM   1844  HD1 TYR A 138      12.196  26.986  23.034  1.00  0.00           H  
ATOM   1845  HD2 TYR A 138      12.004  30.244  20.210  1.00  0.00           H  
ATOM   1846  HE1 TYR A 138      10.142  26.006  22.044  1.00  0.00           H  
ATOM   1847  HE2 TYR A 138       9.944  29.273  19.233  1.00  0.00           H  
ATOM   1848  HH  TYR A 138       8.411  27.560  19.338  1.00  0.00           H  
ATOM   1849  N   GLY A 139      14.250  31.755  24.980  1.00 27.68           N  
ATOM   1850  CA  GLY A 139      15.281  32.140  25.946  1.00 26.93           C  
ATOM   1851  C   GLY A 139      16.706  31.776  25.505  1.00 26.70           C  
ATOM   1852  O   GLY A 139      17.592  31.677  26.352  1.00 27.85           O  
ATOM   1853  H   GLY A 139      13.734  32.499  24.532  1.00  0.00           H  
ATOM   1854  HA2 GLY A 139      15.228  33.208  26.142  1.00  0.00           H  
ATOM   1855  HA3 GLY A 139      15.073  31.648  26.898  1.00  0.00           H  
ATOM   1856  N   SER A 140      16.900  31.493  24.203  1.00 28.59           N  
ATOM   1857  CA  SER A 140      18.067  30.804  23.680  1.00 30.48           C  
ATOM   1858  C   SER A 140      19.271  31.742  23.614  1.00 34.05           C  
ATOM   1859  O   SER A 140      19.212  32.821  23.026  1.00 35.59           O  
ATOM   1860  CB  SER A 140      17.770  30.263  22.269  1.00 29.96           C  
ATOM   1861  OG  SER A 140      18.869  29.511  21.789  1.00 29.00           O  
ATOM   1862  H   SER A 140      16.126  31.630  23.568  1.00  0.00           H  
ATOM   1863  HA  SER A 140      18.275  29.962  24.335  1.00  0.00           H  
ATOM   1864  HB2 SER A 140      16.888  29.621  22.282  1.00  0.00           H  
ATOM   1865  HB3 SER A 140      17.570  31.075  21.571  1.00  0.00           H  
ATOM   1866  HG  SER A 140      19.629  30.073  21.748  1.00  0.00           H  
ATOM   1867  N   GLU A 141      20.378  31.258  24.181  1.00 36.72           N  
ATOM   1868  CA  GLU A 141      21.707  31.838  24.088  1.00 40.74           C  
ATOM   1869  C   GLU A 141      22.318  31.428  22.738  1.00 39.90           C  
ATOM   1870  O   GLU A 141      22.048  30.335  22.238  1.00 40.21           O  
ATOM   1871  CB  GLU A 141      22.546  31.238  25.231  1.00 46.90           C  
ATOM   1872  CG  GLU A 141      21.998  31.587  26.631  1.00 54.33           C  
ATOM   1873  CD  GLU A 141      22.709  30.803  27.729  1.00 59.02           C  
ATOM   1874  OE1 GLU A 141      23.692  31.352  28.272  1.00 62.09           O  
ATOM   1875  OE2 GLU A 141      22.259  29.668  28.001  1.00 60.80           O1-
ATOM   1876  H   GLU A 141      20.311  30.365  24.653  1.00  0.00           H  
ATOM   1877  HA  GLU A 141      21.660  32.925  24.176  1.00  0.00           H  
ATOM   1878  HB2 GLU A 141      22.594  30.152  25.120  1.00  0.00           H  
ATOM   1879  HB3 GLU A 141      23.574  31.597  25.156  1.00  0.00           H  
ATOM   1880  HG2 GLU A 141      22.102  32.656  26.818  1.00  0.00           H  
ATOM   1881  HG3 GLU A 141      20.934  31.363  26.708  1.00  0.00           H  
ATOM   1882  N   ALA A 142      23.129  32.310  22.141  1.00 38.37           N  
ATOM   1883  CA  ALA A 142      23.820  32.074  20.877  1.00 36.12           C  
ATOM   1884  C   ALA A 142      25.327  32.079  21.138  1.00 35.39           C  
ATOM   1885  O   ALA A 142      25.855  33.042  21.696  1.00 38.12           O  
ATOM   1886  CB  ALA A 142      23.426  33.172  19.878  1.00 36.65           C  
ATOM   1887  H   ALA A 142      23.322  33.183  22.612  1.00  0.00           H  
ATOM   1888  HA  ALA A 142      23.537  31.116  20.444  1.00  0.00           H  
ATOM   1889  HB1 ALA A 142      23.924  33.026  18.918  1.00  0.00           H  
ATOM   1890  HB2 ALA A 142      22.352  33.161  19.693  1.00  0.00           H  
ATOM   1891  HB3 ALA A 142      23.689  34.166  20.242  1.00  0.00           H  
ATOM   1892  N   PHE A 143      26.006  30.995  20.736  1.00 31.86           N  
ATOM   1893  CA  PHE A 143      27.436  30.772  20.931  1.00 31.37           C  
ATOM   1894  C   PHE A 143      28.090  30.522  19.571  1.00 33.10           C  
ATOM   1895  O   PHE A 143      27.691  29.605  18.853  1.00 31.53           O  
ATOM   1896  CB  PHE A 143      27.638  29.567  21.873  1.00 29.44           C  
ATOM   1897  CG  PHE A 143      27.071  29.756  23.269  1.00 29.55           C  
ATOM   1898  CD1 PHE A 143      27.663  30.682  24.154  1.00 28.13           C  
ATOM   1899  CD2 PHE A 143      25.944  29.015  23.683  1.00 28.11           C  
ATOM   1900  CE1 PHE A 143      27.135  30.861  25.447  1.00 28.31           C  
ATOM   1901  CE2 PHE A 143      25.425  29.186  24.981  1.00 28.45           C  
ATOM   1902  CZ  PHE A 143      26.020  30.109  25.862  1.00 27.67           C  
ATOM   1903  H   PHE A 143      25.487  30.246  20.296  1.00  0.00           H  
ATOM   1904  HA  PHE A 143      27.909  31.647  21.382  1.00  0.00           H  
ATOM   1905  HB2 PHE A 143      27.197  28.672  21.432  1.00  0.00           H  
ATOM   1906  HB3 PHE A 143      28.703  29.352  21.974  1.00  0.00           H  
ATOM   1907  HD1 PHE A 143      28.523  31.258  23.843  1.00  0.00           H  
ATOM   1908  HD2 PHE A 143      25.480  28.308  23.011  1.00  0.00           H  
ATOM   1909  HE1 PHE A 143      27.588  31.570  26.124  1.00  0.00           H  
ATOM   1910  HE2 PHE A 143      24.572  28.611  25.307  1.00  0.00           H  
ATOM   1911  HZ  PHE A 143      25.621  30.237  26.857  1.00  0.00           H  
ATOM   1912  N   ALA A 144      29.114  31.319  19.232  1.00 34.98           N  
ATOM   1913  CA  ALA A 144      29.934  31.152  18.035  1.00 36.59           C  
ATOM   1914  C   ALA A 144      30.978  30.059  18.318  1.00 38.29           C  
ATOM   1915  O   ALA A 144      31.843  30.227  19.177  1.00 39.21           O  
ATOM   1916  CB  ALA A 144      30.639  32.485  17.743  1.00 37.71           C  
ATOM   1917  H   ALA A 144      29.389  32.046  19.876  1.00  0.00           H  
ATOM   1918  HA  ALA A 144      29.308  30.890  17.181  1.00  0.00           H  
ATOM   1919  HB1 ALA A 144      31.230  32.422  16.831  1.00  0.00           H  
ATOM   1920  HB2 ALA A 144      29.912  33.284  17.597  1.00  0.00           H  
ATOM   1921  HB3 ALA A 144      31.303  32.790  18.553  1.00  0.00           H  
ATOM   1922  N   THR A 145      30.841  28.920  17.628  1.00 39.93           N  
ATOM   1923  CA  THR A 145      31.605  27.689  17.829  1.00 41.63           C  
ATOM   1924  C   THR A 145      32.412  27.419  16.553  1.00 43.00           C  
ATOM   1925  O   THR A 145      31.865  27.513  15.457  1.00 42.19           O  
ATOM   1926  CB  THR A 145      30.593  26.538  18.077  1.00 41.24           C  
ATOM   1927  CG2 THR A 145      31.251  25.175  18.359  1.00 41.21           C  
ATOM   1928  OG1 THR A 145      29.804  26.852  19.208  1.00 42.59           O  
ATOM   1929  H   THR A 145      30.106  28.881  16.930  1.00  0.00           H  
ATOM   1930  HA  THR A 145      32.284  27.777  18.680  1.00  0.00           H  
ATOM   1931  HB  THR A 145      29.919  26.439  17.224  1.00  0.00           H  
ATOM   1932  HG1 THR A 145      29.374  27.679  19.046  1.00  0.00           H  
ATOM   1933 HG21 THR A 145      30.501  24.421  18.601  1.00  0.00           H  
ATOM   1934 HG22 THR A 145      31.804  24.809  17.494  1.00  0.00           H  
ATOM   1935 HG23 THR A 145      31.944  25.236  19.199  1.00  0.00           H  
ATOM   1936  N   ASP A 146      33.693  27.041  16.677  1.00 46.51           N  
ATOM   1937  CA  ASP A 146      34.497  26.578  15.546  1.00 50.58           C  
ATOM   1938  C   ASP A 146      34.308  25.053  15.428  1.00 50.22           C  
ATOM   1939  O   ASP A 146      34.994  24.281  16.100  1.00 49.05           O  
ATOM   1940  CB  ASP A 146      35.984  26.947  15.783  1.00 54.94           C  
ATOM   1941  CG  ASP A 146      36.922  26.510  14.648  1.00 59.49           C  
ATOM   1942  OD1 ASP A 146      36.487  26.584  13.477  1.00 61.40           O  
ATOM   1943  OD2 ASP A 146      38.056  26.098  14.972  1.00 63.67           O1-
ATOM   1944  H   ASP A 146      34.110  26.996  17.596  1.00  0.00           H  
ATOM   1945  HA  ASP A 146      34.169  27.057  14.621  1.00  0.00           H  
ATOM   1946  HB2 ASP A 146      36.082  28.027  15.886  1.00  0.00           H  
ATOM   1947  HB3 ASP A 146      36.340  26.521  16.722  1.00  0.00           H  
ATOM   1948  N   PHE A 147      33.364  24.628  14.571  1.00 49.77           N  
ATOM   1949  CA  PHE A 147      33.030  23.221  14.314  1.00 52.10           C  
ATOM   1950  C   PHE A 147      34.089  22.466  13.490  1.00 55.24           C  
ATOM   1951  O   PHE A 147      33.980  21.248  13.348  1.00 54.61           O  
ATOM   1952  CB  PHE A 147      31.669  23.146  13.586  1.00 48.70           C  
ATOM   1953  CG  PHE A 147      30.477  23.315  14.507  1.00 46.09           C  
ATOM   1954  CD1 PHE A 147      30.207  22.337  15.486  1.00 42.38           C  
ATOM   1955  CD2 PHE A 147      29.635  24.439  14.392  1.00 45.39           C  
ATOM   1956  CE1 PHE A 147      29.112  22.487  16.357  1.00 40.10           C  
ATOM   1957  CE2 PHE A 147      28.535  24.585  15.257  1.00 41.87           C  
ATOM   1958  CZ  PHE A 147      28.276  23.611  16.241  1.00 41.18           C  
ATOM   1959  H   PHE A 147      32.828  25.327  14.078  1.00  0.00           H  
ATOM   1960  HA  PHE A 147      32.959  22.696  15.268  1.00  0.00           H  
ATOM   1961  HB2 PHE A 147      31.626  23.879  12.778  1.00  0.00           H  
ATOM   1962  HB3 PHE A 147      31.537  22.175  13.104  1.00  0.00           H  
ATOM   1963  HD1 PHE A 147      30.846  21.471  15.574  1.00  0.00           H  
ATOM   1964  HD2 PHE A 147      29.834  25.190  13.646  1.00  0.00           H  
ATOM   1965  HE1 PHE A 147      28.911  21.739  17.109  1.00  0.00           H  
ATOM   1966  HE2 PHE A 147      27.897  25.448  15.167  1.00  0.00           H  
ATOM   1967  HZ  PHE A 147      27.436  23.719  16.910  1.00  0.00           H  
ATOM   1968  N   GLN A 148      35.126  23.161  12.989  1.00 58.48           N  
ATOM   1969  CA  GLN A 148      36.268  22.576  12.286  1.00 59.71           C  
ATOM   1970  C   GLN A 148      37.219  21.881  13.276  1.00 56.97           C  
ATOM   1971  O   GLN A 148      37.762  20.828  12.945  1.00 55.41           O  
ATOM   1972  CB  GLN A 148      37.041  23.690  11.556  1.00 64.69           C  
ATOM   1973  CG  GLN A 148      36.172  24.427  10.515  1.00 70.76           C  
ATOM   1974  CD  GLN A 148      36.878  25.540   9.737  1.00 76.87           C  
ATOM   1975  NE2 GLN A 148      38.189  25.724   9.915  1.00 78.02           N  
ATOM   1976  OE1 GLN A 148      36.222  26.245   8.973  1.00 79.99           O  
ATOM   1977  H   GLN A 148      35.161  24.156  13.168  1.00  0.00           H  
ATOM   1978  HA  GLN A 148      35.912  21.843  11.560  1.00  0.00           H  
ATOM   1979  HB2 GLN A 148      37.436  24.404  12.280  1.00  0.00           H  
ATOM   1980  HB3 GLN A 148      37.906  23.249  11.056  1.00  0.00           H  
ATOM   1981  HG2 GLN A 148      35.773  23.711   9.796  1.00  0.00           H  
ATOM   1982  HG3 GLN A 148      35.315  24.881  11.009  1.00  0.00           H  
ATOM   1983 HE21 GLN A 148      38.694  25.150  10.574  1.00  0.00           H  
ATOM   1984 HE22 GLN A 148      38.661  26.465   9.419  1.00  0.00           H  
ATOM   1985  N   ASP A 149      37.363  22.427  14.498  1.00 55.59           N  
ATOM   1986  CA  ASP A 149      37.986  21.758  15.636  1.00 55.85           C  
ATOM   1987  C   ASP A 149      36.853  21.055  16.406  1.00 55.65           C  
ATOM   1988  O   ASP A 149      36.281  21.598  17.352  1.00 57.08           O  
ATOM   1989  CB  ASP A 149      38.726  22.809  16.502  1.00 55.11           C  
ATOM   1990  CG  ASP A 149      39.584  22.230  17.639  1.00 54.74           C  
ATOM   1991  OD1 ASP A 149      39.564  20.995  17.844  1.00 54.68           O  
ATOM   1992  OD2 ASP A 149      40.261  23.050  18.295  1.00 53.09           O1-
ATOM   1993  H   ASP A 149      36.893  23.302  14.690  1.00  0.00           H  
ATOM   1994  HA  ASP A 149      38.709  21.016  15.291  1.00  0.00           H  
ATOM   1995  HB2 ASP A 149      39.394  23.388  15.862  1.00  0.00           H  
ATOM   1996  HB3 ASP A 149      38.024  23.530  16.923  1.00  0.00           H  
ATOM   1997  N   SER A 150      36.518  19.840  15.945  1.00 54.27           N  
ATOM   1998  CA  SER A 150      35.435  18.988  16.434  1.00 52.35           C  
ATOM   1999  C   SER A 150      35.576  18.570  17.910  1.00 50.24           C  
ATOM   2000  O   SER A 150      34.558  18.382  18.574  1.00 50.38           O  
ATOM   2001  CB  SER A 150      35.329  17.763  15.501  1.00 53.24           C  
ATOM   2002  OG  SER A 150      36.471  16.928  15.577  1.00 58.23           O  
ATOM   2003  H   SER A 150      37.046  19.483  15.161  1.00  0.00           H  
ATOM   2004  HA  SER A 150      34.511  19.562  16.341  1.00  0.00           H  
ATOM   2005  HB2 SER A 150      34.451  17.170  15.761  1.00  0.00           H  
ATOM   2006  HB3 SER A 150      35.192  18.084  14.468  1.00  0.00           H  
ATOM   2007  HG  SER A 150      36.357  16.206  14.977  1.00  0.00           H  
ATOM   2008  N   ALA A 151      36.813  18.471  18.428  1.00 48.34           N  
ATOM   2009  CA  ALA A 151      37.123  18.130  19.816  1.00 47.23           C  
ATOM   2010  C   ALA A 151      36.834  19.297  20.775  1.00 46.22           C  
ATOM   2011  O   ALA A 151      36.363  19.059  21.888  1.00 47.42           O  
ATOM   2012  CB  ALA A 151      38.617  17.779  19.904  1.00 49.56           C  
ATOM   2013  H   ALA A 151      37.595  18.663  17.816  1.00  0.00           H  
ATOM   2014  HA  ALA A 151      36.530  17.264  20.116  1.00  0.00           H  
ATOM   2015  HB1 ALA A 151      38.901  17.506  20.921  1.00  0.00           H  
ATOM   2016  HB2 ALA A 151      38.856  16.931  19.262  1.00  0.00           H  
ATOM   2017  HB3 ALA A 151      39.247  18.615  19.595  1.00  0.00           H  
ATOM   2018  N   ALA A 152      37.070  20.546  20.335  1.00 43.33           N  
ATOM   2019  CA  ALA A 152      36.771  21.761  21.092  1.00 40.56           C  
ATOM   2020  C   ALA A 152      35.271  22.093  21.053  1.00 39.63           C  
ATOM   2021  O   ALA A 152      34.722  22.502  22.075  1.00 38.29           O  
ATOM   2022  CB  ALA A 152      37.543  22.936  20.472  1.00 42.96           C  
ATOM   2023  H   ALA A 152      37.465  20.664  19.411  1.00  0.00           H  
ATOM   2024  HA  ALA A 152      37.085  21.634  22.130  1.00  0.00           H  
ATOM   2025  HB1 ALA A 152      37.353  23.864  21.013  1.00  0.00           H  
ATOM   2026  HB2 ALA A 152      38.617  22.756  20.511  1.00  0.00           H  
ATOM   2027  HB3 ALA A 152      37.271  23.101  19.429  1.00  0.00           H  
ATOM   2028  N   ALA A 153      34.608  21.877  19.901  1.00 36.79           N  
ATOM   2029  CA  ALA A 153      33.176  22.098  19.690  1.00 36.72           C  
ATOM   2030  C   ALA A 153      32.308  21.109  20.484  1.00 36.30           C  
ATOM   2031  O   ALA A 153      31.282  21.512  21.032  1.00 35.84           O  
ATOM   2032  CB  ALA A 153      32.870  21.943  18.193  1.00 36.79           C  
ATOM   2033  H   ALA A 153      35.145  21.559  19.104  1.00  0.00           H  
ATOM   2034  HA  ALA A 153      32.929  23.113  20.004  1.00  0.00           H  
ATOM   2035  HB1 ALA A 153      31.814  22.117  17.985  1.00  0.00           H  
ATOM   2036  HB2 ALA A 153      33.441  22.664  17.608  1.00  0.00           H  
ATOM   2037  HB3 ALA A 153      33.123  20.947  17.827  1.00  0.00           H  
ATOM   2038  N   LYS A 154      32.759  19.845  20.597  1.00 36.40           N  
ATOM   2039  CA  LYS A 154      32.177  18.795  21.433  1.00 36.56           C  
ATOM   2040  C   LYS A 154      32.154  19.196  22.909  1.00 34.07           C  
ATOM   2041  O   LYS A 154      31.101  19.148  23.541  1.00 33.66           O  
ATOM   2042  CB  LYS A 154      32.997  17.491  21.296  1.00 38.28           C  
ATOM   2043  CG  LYS A 154      32.391  16.455  20.343  1.00 44.20           C  
ATOM   2044  CD  LYS A 154      33.181  15.135  20.317  1.00 48.65           C  
ATOM   2045  CE  LYS A 154      33.132  14.360  21.649  1.00 52.11           C  
ATOM   2046  NZ  LYS A 154      33.836  13.072  21.554  1.00 54.41           N1+
ATOM   2047  H   LYS A 154      33.604  19.606  20.094  1.00  0.00           H  
ATOM   2048  HA  LYS A 154      31.147  18.625  21.113  1.00  0.00           H  
ATOM   2049  HB2 LYS A 154      34.027  17.710  21.013  1.00  0.00           H  
ATOM   2050  HB3 LYS A 154      33.078  17.016  22.273  1.00  0.00           H  
ATOM   2051  HG2 LYS A 154      31.364  16.250  20.641  1.00  0.00           H  
ATOM   2052  HG3 LYS A 154      32.342  16.871  19.336  1.00  0.00           H  
ATOM   2053  HD2 LYS A 154      32.770  14.506  19.527  1.00  0.00           H  
ATOM   2054  HD3 LYS A 154      34.216  15.336  20.038  1.00  0.00           H  
ATOM   2055  HE2 LYS A 154      33.601  14.924  22.454  1.00  0.00           H  
ATOM   2056  HE3 LYS A 154      32.100  14.172  21.942  1.00  0.00           H  
ATOM   2057  HZ1 LYS A 154      33.364  12.487  20.875  1.00  0.00           H  
ATOM   2058  HZ2 LYS A 154      34.792  13.224  21.267  1.00  0.00           H  
ATOM   2059  HZ3 LYS A 154      33.822  12.612  22.453  1.00  0.00           H  
ATOM   2060  N   LYS A 155      33.328  19.583  23.437  1.00 32.96           N  
ATOM   2061  CA  LYS A 155      33.534  19.903  24.842  1.00 32.40           C  
ATOM   2062  C   LYS A 155      32.789  21.178  25.265  1.00 30.11           C  
ATOM   2063  O   LYS A 155      32.340  21.237  26.404  1.00 30.65           O  
ATOM   2064  CB  LYS A 155      35.046  20.026  25.127  1.00 34.72           C  
ATOM   2065  CG  LYS A 155      35.348  20.001  26.635  1.00 37.86           C  
ATOM   2066  CD  LYS A 155      36.840  19.947  26.986  1.00 38.13           C  
ATOM   2067  CE  LYS A 155      37.071  19.679  28.483  1.00 39.82           C  
ATOM   2068  NZ  LYS A 155      36.578  20.781  29.327  1.00 36.88           N1+
ATOM   2069  H   LYS A 155      34.139  19.610  22.834  1.00  0.00           H  
ATOM   2070  HA  LYS A 155      33.138  19.068  25.423  1.00  0.00           H  
ATOM   2071  HB2 LYS A 155      35.564  19.187  24.659  1.00  0.00           H  
ATOM   2072  HB3 LYS A 155      35.455  20.928  24.669  1.00  0.00           H  
ATOM   2073  HG2 LYS A 155      34.913  20.882  27.101  1.00  0.00           H  
ATOM   2074  HG3 LYS A 155      34.849  19.139  27.080  1.00  0.00           H  
ATOM   2075  HD2 LYS A 155      37.313  19.147  26.414  1.00  0.00           H  
ATOM   2076  HD3 LYS A 155      37.332  20.872  26.682  1.00  0.00           H  
ATOM   2077  HE2 LYS A 155      36.579  18.753  28.785  1.00  0.00           H  
ATOM   2078  HE3 LYS A 155      38.137  19.548  28.676  1.00  0.00           H  
ATOM   2079  HZ1 LYS A 155      35.587  20.936  29.168  1.00  0.00           H  
ATOM   2080  HZ2 LYS A 155      36.721  20.559  30.301  1.00  0.00           H  
ATOM   2081  HZ3 LYS A 155      37.073  21.632  29.101  1.00  0.00           H  
ATOM   2082  N   LEU A 156      32.593  22.155  24.360  1.00 30.04           N  
ATOM   2083  CA  LEU A 156      31.838  23.384  24.625  1.00 27.59           C  
ATOM   2084  C   LEU A 156      30.350  23.062  24.873  1.00 26.75           C  
ATOM   2085  O   LEU A 156      29.778  23.538  25.854  1.00 28.26           O  
ATOM   2086  CB  LEU A 156      31.967  24.350  23.419  1.00 28.19           C  
ATOM   2087  CG  LEU A 156      31.997  25.867  23.742  1.00 30.59           C  
ATOM   2088  CD1 LEU A 156      31.649  26.678  22.483  1.00 32.77           C  
ATOM   2089  CD2 LEU A 156      31.119  26.319  24.924  1.00 31.24           C  
ATOM   2090  H   LEU A 156      32.991  22.043  23.437  1.00  0.00           H  
ATOM   2091  HA  LEU A 156      32.275  23.835  25.517  1.00  0.00           H  
ATOM   2092  HB2 LEU A 156      32.883  24.132  22.872  1.00  0.00           H  
ATOM   2093  HB3 LEU A 156      31.174  24.148  22.696  1.00  0.00           H  
ATOM   2094  HG  LEU A 156      33.023  26.113  24.015  1.00  0.00           H  
ATOM   2095 HD11 LEU A 156      31.767  27.748  22.656  1.00  0.00           H  
ATOM   2096 HD12 LEU A 156      32.297  26.409  21.648  1.00  0.00           H  
ATOM   2097 HD13 LEU A 156      30.619  26.506  22.171  1.00  0.00           H  
ATOM   2098 HD21 LEU A 156      31.139  27.403  25.033  1.00  0.00           H  
ATOM   2099 HD22 LEU A 156      30.083  26.023  24.788  1.00  0.00           H  
ATOM   2100 HD23 LEU A 156      31.463  25.903  25.870  1.00  0.00           H  
ATOM   2101  N   ILE A 157      29.747  22.225  24.008  1.00 24.29           N  
ATOM   2102  CA  ILE A 157      28.351  21.793  24.098  1.00 24.91           C  
ATOM   2103  C   ILE A 157      28.149  20.864  25.309  1.00 23.17           C  
ATOM   2104  O   ILE A 157      27.176  21.037  26.041  1.00 20.51           O  
ATOM   2105  CB  ILE A 157      27.908  21.088  22.780  1.00 23.74           C  
ATOM   2106  CG1 ILE A 157      27.995  22.040  21.565  1.00 27.87           C  
ATOM   2107  CG2 ILE A 157      26.472  20.530  22.904  1.00 20.82           C  
ATOM   2108  CD1 ILE A 157      27.964  21.336  20.200  1.00 29.91           C  
ATOM   2109  H   ILE A 157      30.291  21.864  23.236  1.00  0.00           H  
ATOM   2110  HA  ILE A 157      27.729  22.678  24.244  1.00  0.00           H  
ATOM   2111  HB  ILE A 157      28.584  20.250  22.594  1.00  0.00           H  
ATOM   2112 HG12 ILE A 157      27.173  22.747  21.618  1.00  0.00           H  
ATOM   2113 HG13 ILE A 157      28.903  22.639  21.604  1.00  0.00           H  
ATOM   2114 HG21 ILE A 157      26.042  20.242  21.946  1.00  0.00           H  
ATOM   2115 HG22 ILE A 157      26.433  19.649  23.544  1.00  0.00           H  
ATOM   2116 HG23 ILE A 157      25.815  21.277  23.344  1.00  0.00           H  
ATOM   2117 HD11 ILE A 157      28.066  22.063  19.394  1.00  0.00           H  
ATOM   2118 HD12 ILE A 157      28.784  20.624  20.109  1.00  0.00           H  
ATOM   2119 HD13 ILE A 157      27.033  20.797  20.034  1.00  0.00           H  
ATOM   2120  N   ASN A 158      29.063  19.905  25.538  1.00 22.30           N  
ATOM   2121  CA  ASN A 158      28.989  18.964  26.655  1.00 22.82           C  
ATOM   2122  C   ASN A 158      29.207  19.633  28.019  1.00 22.41           C  
ATOM   2123  O   ASN A 158      28.493  19.274  28.948  1.00 22.57           O  
ATOM   2124  CB  ASN A 158      29.998  17.809  26.483  1.00 22.30           C  
ATOM   2125  CG  ASN A 158      29.588  16.785  25.419  1.00 26.56           C  
ATOM   2126  ND2 ASN A 158      30.567  16.247  24.690  1.00 25.88           N  
ATOM   2127  OD1 ASN A 158      28.408  16.487  25.242  1.00 26.13           O  
ATOM   2128  H   ASN A 158      29.838  19.811  24.894  1.00  0.00           H  
ATOM   2129  HA  ASN A 158      27.978  18.552  26.679  1.00  0.00           H  
ATOM   2130  HB2 ASN A 158      30.987  18.210  26.254  1.00  0.00           H  
ATOM   2131  HB3 ASN A 158      30.108  17.262  27.419  1.00  0.00           H  
ATOM   2132 HD21 ASN A 158      31.525  16.521  24.849  1.00  0.00           H  
ATOM   2133 HD22 ASN A 158      30.335  15.563  23.980  1.00  0.00           H  
ATOM   2134  N   ASP A 159      30.115  20.622  28.142  1.00 20.86           N  
ATOM   2135  CA  ASP A 159      30.312  21.401  29.373  1.00 21.85           C  
ATOM   2136  C   ASP A 159      29.147  22.362  29.655  1.00 21.12           C  
ATOM   2137  O   ASP A 159      28.864  22.602  30.826  1.00 22.36           O  
ATOM   2138  CB  ASP A 159      31.624  22.223  29.346  1.00 26.48           C  
ATOM   2139  CG  ASP A 159      32.918  21.409  29.485  1.00 27.28           C  
ATOM   2140  OD1 ASP A 159      32.852  20.237  29.917  1.00 27.09           O  
ATOM   2141  OD2 ASP A 159      33.981  21.996  29.189  1.00 30.42           O1-
ATOM   2142  H   ASP A 159      30.688  20.863  27.344  1.00  0.00           H  
ATOM   2143  HA  ASP A 159      30.361  20.705  30.210  1.00  0.00           H  
ATOM   2144  HB2 ASP A 159      31.674  22.821  28.435  1.00  0.00           H  
ATOM   2145  HB3 ASP A 159      31.632  22.937  30.171  1.00  0.00           H  
ATOM   2146  N   TYR A 160      28.439  22.865  28.625  1.00 18.93           N  
ATOM   2147  CA  TYR A 160      27.214  23.656  28.781  1.00 18.75           C  
ATOM   2148  C   TYR A 160      26.077  22.805  29.375  1.00 21.01           C  
ATOM   2149  O   TYR A 160      25.405  23.247  30.305  1.00 20.84           O  
ATOM   2150  CB  TYR A 160      26.784  24.238  27.414  1.00 17.39           C  
ATOM   2151  CG  TYR A 160      25.435  24.943  27.423  1.00 18.55           C  
ATOM   2152  CD1 TYR A 160      25.331  26.256  27.923  1.00 17.14           C  
ATOM   2153  CD2 TYR A 160      24.276  24.273  26.972  1.00 19.90           C  
ATOM   2154  CE1 TYR A 160      24.076  26.888  27.989  1.00 18.43           C  
ATOM   2155  CE2 TYR A 160      23.018  24.902  27.046  1.00 20.41           C  
ATOM   2156  CZ  TYR A 160      22.918  26.211  27.559  1.00 21.33           C  
ATOM   2157  OH  TYR A 160      21.702  26.828  27.632  1.00 25.36           O  
ATOM   2158  H   TYR A 160      28.736  22.643  27.684  1.00  0.00           H  
ATOM   2159  HA  TYR A 160      27.415  24.483  29.465  1.00  0.00           H  
ATOM   2160  HB2 TYR A 160      27.539  24.946  27.069  1.00  0.00           H  
ATOM   2161  HB3 TYR A 160      26.753  23.456  26.657  1.00  0.00           H  
ATOM   2162  HD1 TYR A 160      26.211  26.777  28.271  1.00  0.00           H  
ATOM   2163  HD2 TYR A 160      24.345  23.268  26.585  1.00  0.00           H  
ATOM   2164  HE1 TYR A 160      24.011  27.890  28.383  1.00  0.00           H  
ATOM   2165  HE2 TYR A 160      22.134  24.383  26.707  1.00  0.00           H  
ATOM   2166  HH  TYR A 160      21.775  27.750  27.849  1.00  0.00           H  
ATOM   2167  N   VAL A 161      25.884  21.586  28.845  1.00 22.10           N  
ATOM   2168  CA  VAL A 161      24.868  20.631  29.284  1.00 22.12           C  
ATOM   2169  C   VAL A 161      25.214  20.051  30.670  1.00 20.85           C  
ATOM   2170  O   VAL A 161      24.312  19.879  31.485  1.00 21.84           O  
ATOM   2171  CB  VAL A 161      24.733  19.525  28.202  1.00 22.64           C  
ATOM   2172  CG1 VAL A 161      23.869  18.334  28.640  1.00 18.86           C  
ATOM   2173  CG2 VAL A 161      24.153  20.092  26.896  1.00 21.86           C  
ATOM   2174  H   VAL A 161      26.475  21.305  28.074  1.00  0.00           H  
ATOM   2175  HA  VAL A 161      23.912  21.153  29.372  1.00  0.00           H  
ATOM   2176  HB  VAL A 161      25.730  19.139  27.980  1.00  0.00           H  
ATOM   2177 HG11 VAL A 161      23.722  17.633  27.820  1.00  0.00           H  
ATOM   2178 HG12 VAL A 161      24.353  17.784  29.443  1.00  0.00           H  
ATOM   2179 HG13 VAL A 161      22.887  18.655  28.989  1.00  0.00           H  
ATOM   2180 HG21 VAL A 161      24.206  19.357  26.095  1.00  0.00           H  
ATOM   2181 HG22 VAL A 161      23.107  20.375  27.023  1.00  0.00           H  
ATOM   2182 HG23 VAL A 161      24.688  20.974  26.551  1.00  0.00           H  
ATOM   2183  N   LYS A 162      26.504  19.804  30.959  1.00 22.55           N  
ATOM   2184  CA  LYS A 162      27.024  19.332  32.245  1.00 25.41           C  
ATOM   2185  C   LYS A 162      26.842  20.387  33.344  1.00 27.81           C  
ATOM   2186  O   LYS A 162      26.412  20.039  34.439  1.00 28.55           O  
ATOM   2187  CB  LYS A 162      28.513  18.982  32.056  1.00 26.17           C  
ATOM   2188  CG  LYS A 162      29.221  18.323  33.248  1.00 31.64           C  
ATOM   2189  CD  LYS A 162      30.704  18.078  32.930  1.00 35.99           C  
ATOM   2190  CE  LYS A 162      31.453  17.373  34.066  1.00 43.37           C  
ATOM   2191  NZ  LYS A 162      32.877  17.203  33.731  1.00 44.28           N1+
ATOM   2192  H   LYS A 162      27.184  19.946  30.223  1.00  0.00           H  
ATOM   2193  HA  LYS A 162      26.477  18.439  32.545  1.00  0.00           H  
ATOM   2194  HB2 LYS A 162      28.601  18.291  31.219  1.00  0.00           H  
ATOM   2195  HB3 LYS A 162      29.057  19.883  31.776  1.00  0.00           H  
ATOM   2196  HG2 LYS A 162      29.143  18.952  34.135  1.00  0.00           H  
ATOM   2197  HG3 LYS A 162      28.729  17.378  33.483  1.00  0.00           H  
ATOM   2198  HD2 LYS A 162      30.782  17.479  32.021  1.00  0.00           H  
ATOM   2199  HD3 LYS A 162      31.185  19.032  32.711  1.00  0.00           H  
ATOM   2200  HE2 LYS A 162      31.375  17.950  34.988  1.00  0.00           H  
ATOM   2201  HE3 LYS A 162      31.014  16.393  34.258  1.00  0.00           H  
ATOM   2202  HZ1 LYS A 162      32.960  16.645  32.892  1.00  0.00           H  
ATOM   2203  HZ2 LYS A 162      33.296  18.108  33.574  1.00  0.00           H  
ATOM   2204  HZ3 LYS A 162      33.350  16.738  34.492  1.00  0.00           H  
ATOM   2205  N   ASN A 163      27.087  21.673  33.039  1.00 27.80           N  
ATOM   2206  CA  ASN A 163      26.833  22.812  33.925  1.00 28.10           C  
ATOM   2207  C   ASN A 163      25.322  22.975  34.189  1.00 27.62           C  
ATOM   2208  O   ASN A 163      24.921  23.185  35.334  1.00 29.36           O  
ATOM   2209  CB  ASN A 163      27.414  24.079  33.253  1.00 32.14           C  
ATOM   2210  CG  ASN A 163      27.403  25.316  34.154  1.00 38.47           C  
ATOM   2211  ND2 ASN A 163      26.465  26.235  33.915  1.00 36.44           N  
ATOM   2212  OD1 ASN A 163      28.228  25.437  35.055  1.00 41.96           O  
ATOM   2213  H   ASN A 163      27.447  21.882  32.117  1.00  0.00           H  
ATOM   2214  HA  ASN A 163      27.344  22.632  34.873  1.00  0.00           H  
ATOM   2215  HB2 ASN A 163      28.458  23.902  32.995  1.00  0.00           H  
ATOM   2216  HB3 ASN A 163      26.904  24.297  32.313  1.00  0.00           H  
ATOM   2217 HD21 ASN A 163      25.803  26.104  33.164  1.00  0.00           H  
ATOM   2218 HD22 ASN A 163      26.427  27.065  34.488  1.00  0.00           H  
ATOM   2219  N   GLY A 164      24.495  22.842  33.138  1.00 26.11           N  
ATOM   2220  CA  GLY A 164      23.047  23.004  33.175  1.00 26.28           C  
ATOM   2221  C   GLY A 164      22.299  21.911  33.949  1.00 28.06           C  
ATOM   2222  O   GLY A 164      21.299  22.212  34.600  1.00 28.39           O  
ATOM   2223  H   GLY A 164      24.909  22.671  32.230  1.00  0.00           H  
ATOM   2224  HA2 GLY A 164      22.797  23.985  33.583  1.00  0.00           H  
ATOM   2225  HA3 GLY A 164      22.693  22.992  32.144  1.00  0.00           H  
ATOM   2226  N   THR A 165      22.794  20.664  33.907  1.00 26.40           N  
ATOM   2227  CA  THR A 165      22.219  19.499  34.587  1.00 27.23           C  
ATOM   2228  C   THR A 165      22.989  19.135  35.874  1.00 29.16           C  
ATOM   2229  O   THR A 165      22.752  18.068  36.439  1.00 29.10           O  
ATOM   2230  CB  THR A 165      22.147  18.299  33.608  1.00 26.23           C  
ATOM   2231  CG2 THR A 165      21.291  18.588  32.363  1.00 23.69           C  
ATOM   2232  OG1 THR A 165      23.433  17.844  33.232  1.00 21.76           O  
ATOM   2233  H   THR A 165      23.616  20.504  33.339  1.00  0.00           H  
ATOM   2234  HA  THR A 165      21.201  19.722  34.897  1.00  0.00           H  
ATOM   2235  HB  THR A 165      21.673  17.466  34.128  1.00  0.00           H  
ATOM   2236  HG1 THR A 165      23.830  18.500  32.674  1.00  0.00           H  
ATOM   2237 HG21 THR A 165      21.194  17.708  31.732  1.00  0.00           H  
ATOM   2238 HG22 THR A 165      20.284  18.896  32.646  1.00  0.00           H  
ATOM   2239 HG23 THR A 165      21.718  19.382  31.750  1.00  0.00           H  
ATOM   2240  N   ARG A 166      23.894  20.014  36.346  1.00 30.56           N  
ATOM   2241  CA  ARG A 166      24.597  19.950  37.635  1.00 31.32           C  
ATOM   2242  C   ARG A 166      25.527  18.720  37.747  1.00 28.61           C  
ATOM   2243  O   ARG A 166      25.730  18.175  38.831  1.00 31.05           O  
ATOM   2244  CB  ARG A 166      23.629  20.131  38.838  1.00 31.82           C  
ATOM   2245  CG  ARG A 166      23.075  21.564  39.002  1.00 38.43           C  
ATOM   2246  CD  ARG A 166      21.884  21.909  38.098  1.00 48.84           C  
ATOM   2247  NE  ARG A 166      21.492  23.319  38.226  1.00 56.47           N  
ATOM   2248  CZ  ARG A 166      20.592  23.822  39.091  1.00 61.56           C  
ATOM   2249  NH1 ARG A 166      19.974  23.043  39.990  1.00 63.96           N1+
ATOM   2250  NH2 ARG A 166      20.313  25.130  39.058  1.00 65.13           N1+
ATOM   2251  H   ARG A 166      24.050  20.849  35.798  1.00  0.00           H  
ATOM   2252  HA  ARG A 166      25.280  20.801  37.635  1.00  0.00           H  
ATOM   2253  HB2 ARG A 166      22.813  19.409  38.802  1.00  0.00           H  
ATOM   2254  HB3 ARG A 166      24.167  19.909  39.760  1.00  0.00           H  
ATOM   2255  HG2 ARG A 166      22.749  21.681  40.037  1.00  0.00           H  
ATOM   2256  HG3 ARG A 166      23.877  22.290  38.864  1.00  0.00           H  
ATOM   2257  HD2 ARG A 166      22.143  21.758  37.054  1.00  0.00           H  
ATOM   2258  HD3 ARG A 166      21.043  21.256  38.306  1.00  0.00           H  
ATOM   2259  HE  ARG A 166      21.952  23.954  37.590  1.00  0.00           H  
ATOM   2260 HH11 ARG A 166      20.174  22.054  40.016  1.00  0.00           H  
ATOM   2261 HH12 ARG A 166      19.324  23.430  40.659  1.00  0.00           H  
ATOM   2262 HH21 ARG A 166      20.767  25.733  38.387  1.00  0.00           H  
ATOM   2263 HH22 ARG A 166      19.634  25.523  39.694  1.00  0.00           H  
ATOM   2264  N   GLY A 167      26.089  18.294  36.606  1.00 25.37           N  
ATOM   2265  CA  GLY A 167      27.053  17.213  36.451  1.00 24.00           C  
ATOM   2266  C   GLY A 167      26.466  15.881  35.970  1.00 24.20           C  
ATOM   2267  O   GLY A 167      27.239  14.945  35.774  1.00 25.75           O  
ATOM   2268  H   GLY A 167      25.882  18.825  35.769  1.00  0.00           H  
ATOM   2269  HA2 GLY A 167      27.799  17.537  35.727  1.00  0.00           H  
ATOM   2270  HA3 GLY A 167      27.592  17.042  37.384  1.00  0.00           H  
ATOM   2271  N   LYS A 168      25.136  15.764  35.792  1.00 25.41           N  
ATOM   2272  CA  LYS A 168      24.473  14.486  35.509  1.00 27.77           C  
ATOM   2273  C   LYS A 168      24.579  14.043  34.039  1.00 28.82           C  
ATOM   2274  O   LYS A 168      24.843  12.865  33.797  1.00 32.21           O  
ATOM   2275  CB  LYS A 168      22.984  14.581  35.900  1.00 31.01           C  
ATOM   2276  CG  LYS A 168      22.735  14.650  37.420  1.00 36.62           C  
ATOM   2277  CD  LYS A 168      23.297  13.439  38.192  1.00 41.58           C  
ATOM   2278  CE  LYS A 168      22.849  13.379  39.656  1.00 47.08           C  
ATOM   2279  NZ  LYS A 168      21.454  12.928  39.776  1.00 48.79           N1+
ATOM   2280  H   LYS A 168      24.551  16.570  35.963  1.00  0.00           H  
ATOM   2281  HA  LYS A 168      24.954  13.701  36.091  1.00  0.00           H  
ATOM   2282  HB2 LYS A 168      22.533  15.449  35.418  1.00  0.00           H  
ATOM   2283  HB3 LYS A 168      22.446  13.713  35.513  1.00  0.00           H  
ATOM   2284  HG2 LYS A 168      23.159  15.571  37.825  1.00  0.00           H  
ATOM   2285  HG3 LYS A 168      21.660  14.719  37.587  1.00  0.00           H  
ATOM   2286  HD2 LYS A 168      23.031  12.509  37.687  1.00  0.00           H  
ATOM   2287  HD3 LYS A 168      24.386  13.489  38.189  1.00  0.00           H  
ATOM   2288  HE2 LYS A 168      23.475  12.681  40.212  1.00  0.00           H  
ATOM   2289  HE3 LYS A 168      22.963  14.354  40.130  1.00  0.00           H  
ATOM   2290  HZ1 LYS A 168      21.354  11.957  39.496  1.00  0.00           H  
ATOM   2291  HZ2 LYS A 168      21.166  13.032  40.740  1.00  0.00           H  
ATOM   2292  HZ3 LYS A 168      20.863  13.509  39.202  1.00  0.00           H  
ATOM   2293  N   ILE A 169      24.402  14.954  33.068  1.00 29.50           N  
ATOM   2294  CA  ILE A 169      24.550  14.671  31.638  1.00 27.88           C  
ATOM   2295  C   ILE A 169      25.917  15.236  31.215  1.00 29.03           C  
ATOM   2296  O   ILE A 169      26.074  16.449  31.089  1.00 27.25           O  
ATOM   2297  CB  ILE A 169      23.399  15.347  30.835  1.00 26.84           C  
ATOM   2298  CG1 ILE A 169      21.982  15.008  31.353  1.00 21.64           C  
ATOM   2299  CG2 ILE A 169      23.510  15.062  29.325  1.00 25.62           C  
ATOM   2300  CD1 ILE A 169      21.580  13.535  31.249  1.00 21.08           C  
ATOM   2301  H   ILE A 169      24.188  15.909  33.329  1.00  0.00           H  
ATOM   2302  HA  ILE A 169      24.532  13.598  31.439  1.00  0.00           H  
ATOM   2303  HB  ILE A 169      23.488  16.425  30.964  1.00  0.00           H  
ATOM   2304 HG12 ILE A 169      21.898  15.325  32.391  1.00  0.00           H  
ATOM   2305 HG13 ILE A 169      21.246  15.599  30.807  1.00  0.00           H  
ATOM   2306 HG21 ILE A 169      22.681  15.509  28.779  1.00  0.00           H  
ATOM   2307 HG22 ILE A 169      24.430  15.456  28.895  1.00  0.00           H  
ATOM   2308 HG23 ILE A 169      23.498  13.997  29.126  1.00  0.00           H  
ATOM   2309 HD11 ILE A 169      20.635  13.354  31.757  1.00  0.00           H  
ATOM   2310 HD12 ILE A 169      21.448  13.242  30.209  1.00  0.00           H  
ATOM   2311 HD13 ILE A 169      22.328  12.884  31.700  1.00  0.00           H  
ATOM   2312  N   THR A 170      26.904  14.351  31.012  1.00 30.14           N  
ATOM   2313  CA  THR A 170      28.298  14.713  30.730  1.00 33.45           C  
ATOM   2314  C   THR A 170      28.659  14.518  29.241  1.00 34.29           C  
ATOM   2315  O   THR A 170      29.628  15.124  28.785  1.00 35.85           O  
ATOM   2316  CB  THR A 170      29.196  13.824  31.639  1.00 33.58           C  
ATOM   2317  CG2 THR A 170      30.714  13.927  31.391  1.00 40.47           C  
ATOM   2318  OG1 THR A 170      29.008  14.235  32.981  1.00 36.98           O  
ATOM   2319  H   THR A 170      26.700  13.371  31.138  1.00  0.00           H  
ATOM   2320  HA  THR A 170      28.488  15.761  30.972  1.00  0.00           H  
ATOM   2321  HB  THR A 170      28.899  12.777  31.555  1.00  0.00           H  
ATOM   2322  HG1 THR A 170      28.099  14.115  33.214  1.00  0.00           H  
ATOM   2323 HG21 THR A 170      31.271  13.376  32.150  1.00  0.00           H  
ATOM   2324 HG22 THR A 170      30.998  13.505  30.427  1.00  0.00           H  
ATOM   2325 HG23 THR A 170      31.051  14.964  31.419  1.00  0.00           H  
ATOM   2326  N   ASP A 171      27.915  13.686  28.488  1.00 33.90           N  
ATOM   2327  CA  ASP A 171      28.333  13.137  27.191  1.00 33.79           C  
ATOM   2328  C   ASP A 171      27.199  13.113  26.148  1.00 31.88           C  
ATOM   2329  O   ASP A 171      27.111  12.159  25.374  1.00 32.69           O  
ATOM   2330  CB  ASP A 171      29.052  11.773  27.402  1.00 36.61           C  
ATOM   2331  CG  ASP A 171      28.145  10.597  27.806  1.00 42.19           C  
ATOM   2332  OD1 ASP A 171      27.190  10.826  28.582  1.00 41.54           O  
ATOM   2333  OD2 ASP A 171      28.412   9.482  27.309  1.00 44.72           O1-
ATOM   2334  H   ASP A 171      27.118  13.241  28.919  1.00  0.00           H  
ATOM   2335  HA  ASP A 171      29.071  13.810  26.750  1.00  0.00           H  
ATOM   2336  HB2 ASP A 171      29.567  11.500  26.479  1.00  0.00           H  
ATOM   2337  HB3 ASP A 171      29.834  11.875  28.155  1.00  0.00           H  
ATOM   2338  N   LEU A 172      26.343  14.152  26.102  1.00 31.67           N  
ATOM   2339  CA  LEU A 172      25.235  14.290  25.142  1.00 30.22           C  
ATOM   2340  C   LEU A 172      25.680  14.166  23.670  1.00 30.95           C  
ATOM   2341  O   LEU A 172      25.054  13.433  22.905  1.00 30.88           O  
ATOM   2342  CB  LEU A 172      24.487  15.620  25.394  1.00 25.47           C  
ATOM   2343  CG  LEU A 172      23.250  15.881  24.494  1.00 21.56           C  
ATOM   2344  CD1 LEU A 172      22.126  14.858  24.726  1.00 18.53           C  
ATOM   2345  CD2 LEU A 172      22.731  17.309  24.695  1.00 17.82           C  
ATOM   2346  H   LEU A 172      26.487  14.911  26.753  1.00  0.00           H  
ATOM   2347  HA  LEU A 172      24.551  13.466  25.348  1.00  0.00           H  
ATOM   2348  HB2 LEU A 172      24.172  15.655  26.437  1.00  0.00           H  
ATOM   2349  HB3 LEU A 172      25.191  16.446  25.273  1.00  0.00           H  
ATOM   2350  HG  LEU A 172      23.539  15.814  23.445  1.00  0.00           H  
ATOM   2351 HD11 LEU A 172      21.257  15.084  24.107  1.00  0.00           H  
ATOM   2352 HD12 LEU A 172      22.442  13.847  24.469  1.00  0.00           H  
ATOM   2353 HD13 LEU A 172      21.801  14.855  25.766  1.00  0.00           H  
ATOM   2354 HD21 LEU A 172      21.784  17.468  24.180  1.00  0.00           H  
ATOM   2355 HD22 LEU A 172      22.570  17.525  25.749  1.00  0.00           H  
ATOM   2356 HD23 LEU A 172      23.442  18.040  24.310  1.00  0.00           H  
ATOM   2357  N   ILE A 173      26.773  14.853  23.302  1.00 30.26           N  
ATOM   2358  CA  ILE A 173      27.395  14.805  21.982  1.00 30.28           C  
ATOM   2359  C   ILE A 173      28.646  13.920  22.101  1.00 33.06           C  
ATOM   2360  O   ILE A 173      29.592  14.265  22.808  1.00 30.23           O  
ATOM   2361  CB  ILE A 173      27.799  16.243  21.552  1.00 29.72           C  
ATOM   2362  CG1 ILE A 173      26.641  17.261  21.631  1.00 24.39           C  
ATOM   2363  CG2 ILE A 173      28.443  16.282  20.154  1.00 26.20           C  
ATOM   2364  CD1 ILE A 173      25.403  16.926  20.788  1.00 28.21           C  
ATOM   2365  H   ILE A 173      27.239  15.415  24.003  1.00  0.00           H  
ATOM   2366  HA  ILE A 173      26.715  14.383  21.239  1.00  0.00           H  
ATOM   2367  HB  ILE A 173      28.556  16.606  22.250  1.00  0.00           H  
ATOM   2368 HG12 ILE A 173      26.333  17.390  22.669  1.00  0.00           H  
ATOM   2369 HG13 ILE A 173      27.020  18.234  21.318  1.00  0.00           H  
ATOM   2370 HG21 ILE A 173      28.778  17.291  19.915  1.00  0.00           H  
ATOM   2371 HG22 ILE A 173      29.311  15.629  20.075  1.00  0.00           H  
ATOM   2372 HG23 ILE A 173      27.745  15.968  19.380  1.00  0.00           H  
ATOM   2373 HD11 ILE A 173      24.666  17.718  20.900  1.00  0.00           H  
ATOM   2374 HD12 ILE A 173      25.639  16.858  19.727  1.00  0.00           H  
ATOM   2375 HD13 ILE A 173      24.935  15.993  21.099  1.00  0.00           H  
ATOM   2376  N   LYS A 174      28.647  12.785  21.390  1.00 35.41           N  
ATOM   2377  CA  LYS A 174      29.754  11.825  21.346  1.00 39.88           C  
ATOM   2378  C   LYS A 174      30.604  11.996  20.078  1.00 42.22           C  
ATOM   2379  O   LYS A 174      31.780  11.634  20.083  1.00 43.23           O  
ATOM   2380  CB  LYS A 174      29.149  10.410  21.343  1.00 43.69           C  
ATOM   2381  CG  LYS A 174      28.549  10.059  22.712  1.00 48.66           C  
ATOM   2382  CD  LYS A 174      27.718   8.771  22.697  1.00 52.39           C  
ATOM   2383  CE  LYS A 174      27.126   8.443  24.074  1.00 54.94           C  
ATOM   2384  NZ  LYS A 174      26.177   9.476  24.524  1.00 53.12           N1+
ATOM   2385  H   LYS A 174      27.823  12.559  20.852  1.00  0.00           H  
ATOM   2386  HA  LYS A 174      30.410  11.935  22.212  1.00  0.00           H  
ATOM   2387  HB2 LYS A 174      28.386  10.331  20.566  1.00  0.00           H  
ATOM   2388  HB3 LYS A 174      29.910   9.666  21.098  1.00  0.00           H  
ATOM   2389  HG2 LYS A 174      29.348   9.976  23.450  1.00  0.00           H  
ATOM   2390  HG3 LYS A 174      27.914  10.878  23.047  1.00  0.00           H  
ATOM   2391  HD2 LYS A 174      26.915   8.856  21.963  1.00  0.00           H  
ATOM   2392  HD3 LYS A 174      28.345   7.941  22.371  1.00  0.00           H  
ATOM   2393  HE2 LYS A 174      26.597   7.491  24.030  1.00  0.00           H  
ATOM   2394  HE3 LYS A 174      27.915   8.335  24.818  1.00  0.00           H  
ATOM   2395  HZ1 LYS A 174      26.651  10.356  24.683  1.00  0.00           H  
ATOM   2396  HZ2 LYS A 174      25.444   9.590  23.837  1.00  0.00           H  
ATOM   2397  HZ3 LYS A 174      25.746   9.160  25.384  1.00  0.00           H  
ATOM   2398  N   ASP A 175      30.023  12.562  19.012  1.00 43.97           N  
ATOM   2399  CA  ASP A 175      30.654  12.812  17.720  1.00 46.97           C  
ATOM   2400  C   ASP A 175      29.937  13.985  17.041  1.00 46.74           C  
ATOM   2401  O   ASP A 175      28.774  14.270  17.330  1.00 46.59           O  
ATOM   2402  CB  ASP A 175      30.706  11.518  16.865  1.00 51.98           C  
ATOM   2403  CG  ASP A 175      29.345  11.032  16.348  1.00 58.02           C  
ATOM   2404  OD1 ASP A 175      28.520  10.618  17.192  1.00 61.31           O  
ATOM   2405  OD2 ASP A 175      29.147  11.107  15.116  1.00 62.15           O1-
ATOM   2406  H   ASP A 175      29.055  12.834  19.089  1.00  0.00           H  
ATOM   2407  HA  ASP A 175      31.680  13.133  17.906  1.00  0.00           H  
ATOM   2408  HB2 ASP A 175      31.358  11.685  16.006  1.00  0.00           H  
ATOM   2409  HB3 ASP A 175      31.169  10.708  17.430  1.00  0.00           H  
ATOM   2410  N   LEU A 176      30.639  14.641  16.113  1.00 48.54           N  
ATOM   2411  CA  LEU A 176      30.119  15.672  15.222  1.00 50.77           C  
ATOM   2412  C   LEU A 176      30.721  15.456  13.837  1.00 54.21           C  
ATOM   2413  O   LEU A 176      31.907  15.139  13.719  1.00 57.40           O  
ATOM   2414  CB  LEU A 176      30.425  17.094  15.752  1.00 48.91           C  
ATOM   2415  CG  LEU A 176      29.691  17.516  17.042  1.00 47.16           C  
ATOM   2416  CD1 LEU A 176      30.286  18.817  17.603  1.00 45.74           C  
ATOM   2417  CD2 LEU A 176      28.174  17.668  16.829  1.00 46.10           C  
ATOM   2418  H   LEU A 176      31.583  14.333  15.926  1.00  0.00           H  
ATOM   2419  HA  LEU A 176      29.040  15.550  15.115  1.00  0.00           H  
ATOM   2420  HB2 LEU A 176      31.501  17.174  15.916  1.00  0.00           H  
ATOM   2421  HB3 LEU A 176      30.197  17.827  14.975  1.00  0.00           H  
ATOM   2422  HG  LEU A 176      29.859  16.751  17.797  1.00  0.00           H  
ATOM   2423 HD11 LEU A 176      29.805  19.102  18.538  1.00  0.00           H  
ATOM   2424 HD12 LEU A 176      31.352  18.712  17.806  1.00  0.00           H  
ATOM   2425 HD13 LEU A 176      30.161  19.639  16.900  1.00  0.00           H  
ATOM   2426 HD21 LEU A 176      27.680  18.014  17.737  1.00  0.00           H  
ATOM   2427 HD22 LEU A 176      27.955  18.388  16.040  1.00  0.00           H  
ATOM   2428 HD23 LEU A 176      27.712  16.722  16.554  1.00  0.00           H  
ATOM   2429  N   ASP A 177      29.924  15.720  12.792  1.00 56.39           N  
ATOM   2430  CA  ASP A 177      30.403  15.884  11.420  1.00 61.68           C  
ATOM   2431  C   ASP A 177      31.218  17.185  11.345  1.00 64.26           C  
ATOM   2432  O   ASP A 177      30.837  18.189  11.948  1.00 65.62           O  
ATOM   2433  CB  ASP A 177      29.214  15.982  10.430  1.00 63.57           C  
ATOM   2434  CG  ASP A 177      28.204  14.835  10.537  1.00 68.66           C  
ATOM   2435  OD1 ASP A 177      27.198  15.025  11.256  1.00 68.09           O  
ATOM   2436  OD2 ASP A 177      28.457  13.795   9.891  1.00 73.66           O1-
ATOM   2437  H   ASP A 177      28.953  15.944  12.966  1.00  0.00           H  
ATOM   2438  HA  ASP A 177      31.030  15.030  11.154  1.00  0.00           H  
ATOM   2439  HB2 ASP A 177      28.671  16.918  10.577  1.00  0.00           H  
ATOM   2440  HB3 ASP A 177      29.588  16.015   9.405  1.00  0.00           H  
ATOM   2441  N   SER A 178      32.313  17.193  10.570  1.00 65.43           N  
ATOM   2442  CA  SER A 178      33.083  18.402  10.247  1.00 65.05           C  
ATOM   2443  C   SER A 178      32.302  19.390   9.345  1.00 61.48           C  
ATOM   2444  O   SER A 178      32.738  20.524   9.150  1.00 62.53           O  
ATOM   2445  CB  SER A 178      34.412  17.966   9.597  1.00 67.74           C  
ATOM   2446  OG  SER A 178      34.214  17.320   8.353  1.00 72.75           O  
ATOM   2447  H   SER A 178      32.583  16.340  10.101  1.00  0.00           H  
ATOM   2448  HA  SER A 178      33.315  18.921  11.180  1.00  0.00           H  
ATOM   2449  HB2 SER A 178      35.055  18.833   9.438  1.00  0.00           H  
ATOM   2450  HB3 SER A 178      34.957  17.294  10.261  1.00  0.00           H  
ATOM   2451  HG  SER A 178      35.059  17.095   7.992  1.00  0.00           H  
ATOM   2452  N   GLN A 179      31.135  18.956   8.840  1.00 57.37           N  
ATOM   2453  CA  GLN A 179      30.175  19.697   8.035  1.00 54.08           C  
ATOM   2454  C   GLN A 179      29.001  20.238   8.888  1.00 48.98           C  
ATOM   2455  O   GLN A 179      28.050  20.774   8.319  1.00 47.23           O  
ATOM   2456  CB  GLN A 179      29.658  18.703   6.967  1.00 60.80           C  
ATOM   2457  CG  GLN A 179      29.008  19.371   5.741  1.00 68.99           C  
ATOM   2458  CD  GLN A 179      29.077  18.496   4.488  1.00 73.85           C  
ATOM   2459  NE2 GLN A 179      28.599  17.253   4.575  1.00 75.97           N  
ATOM   2460  OE1 GLN A 179      29.580  18.931   3.456  1.00 76.51           O  
ATOM   2461  H   GLN A 179      30.881  18.005   9.063  1.00  0.00           H  
ATOM   2462  HA  GLN A 179      30.674  20.538   7.551  1.00  0.00           H  
ATOM   2463  HB2 GLN A 179      30.510  18.116   6.617  1.00  0.00           H  
ATOM   2464  HB3 GLN A 179      28.971  17.982   7.413  1.00  0.00           H  
ATOM   2465  HG2 GLN A 179      27.963  19.599   5.950  1.00  0.00           H  
ATOM   2466  HG3 GLN A 179      29.500  20.320   5.520  1.00  0.00           H  
ATOM   2467 HE21 GLN A 179      28.197  16.923   5.441  1.00  0.00           H  
ATOM   2468 HE22 GLN A 179      28.638  16.648   3.768  1.00  0.00           H  
ATOM   2469  N   THR A 180      29.063  20.135  10.235  1.00 43.59           N  
ATOM   2470  CA  THR A 180      28.070  20.675  11.175  1.00 37.53           C  
ATOM   2471  C   THR A 180      28.130  22.210  11.142  1.00 34.05           C  
ATOM   2472  O   THR A 180      29.184  22.802  11.374  1.00 30.63           O  
ATOM   2473  CB  THR A 180      28.334  20.165  12.618  1.00 36.45           C  
ATOM   2474  CG2 THR A 180      27.372  20.743  13.675  1.00 33.52           C  
ATOM   2475  OG1 THR A 180      28.135  18.767  12.662  1.00 36.03           O  
ATOM   2476  H   THR A 180      29.880  19.696  10.637  1.00  0.00           H  
ATOM   2477  HA  THR A 180      27.078  20.342  10.873  1.00  0.00           H  
ATOM   2478  HB  THR A 180      29.362  20.379  12.917  1.00  0.00           H  
ATOM   2479  HG1 THR A 180      28.843  18.354  12.188  1.00  0.00           H  
ATOM   2480 HG21 THR A 180      27.566  20.308  14.654  1.00  0.00           H  
ATOM   2481 HG22 THR A 180      27.480  21.822  13.785  1.00  0.00           H  
ATOM   2482 HG23 THR A 180      26.331  20.538  13.421  1.00  0.00           H  
ATOM   2483  N   MET A 181      26.982  22.832  10.845  1.00 31.26           N  
ATOM   2484  CA  MET A 181      26.801  24.276  10.778  1.00 32.60           C  
ATOM   2485  C   MET A 181      26.211  24.817  12.084  1.00 33.25           C  
ATOM   2486  O   MET A 181      26.560  25.929  12.472  1.00 34.87           O  
ATOM   2487  CB  MET A 181      25.817  24.590   9.636  1.00 32.87           C  
ATOM   2488  CG  MET A 181      26.424  24.378   8.241  1.00 35.09           C  
ATOM   2489  SD  MET A 181      27.813  25.472   7.825  1.00 38.66           S  
ATOM   2490  CE  MET A 181      29.192  24.299   7.933  1.00 36.22           C  
ATOM   2491  H   MET A 181      26.160  22.260  10.697  1.00  0.00           H  
ATOM   2492  HA  MET A 181      27.750  24.785  10.606  1.00  0.00           H  
ATOM   2493  HB2 MET A 181      24.928  23.966   9.738  1.00  0.00           H  
ATOM   2494  HB3 MET A 181      25.469  25.620   9.705  1.00  0.00           H  
ATOM   2495  HG2 MET A 181      26.733  23.341   8.121  1.00  0.00           H  
ATOM   2496  HG3 MET A 181      25.651  24.547   7.492  1.00  0.00           H  
ATOM   2497  HE1 MET A 181      30.125  24.798   7.674  1.00  0.00           H  
ATOM   2498  HE2 MET A 181      29.285  23.903   8.942  1.00  0.00           H  
ATOM   2499  HE3 MET A 181      29.048  23.465   7.247  1.00  0.00           H  
ATOM   2500  N   MET A 182      25.350  24.044  12.770  1.00 32.71           N  
ATOM   2501  CA  MET A 182      24.870  24.354  14.113  1.00 30.57           C  
ATOM   2502  C   MET A 182      24.383  23.129  14.886  1.00 29.08           C  
ATOM   2503  O   MET A 182      24.087  22.089  14.301  1.00 26.69           O  
ATOM   2504  CB  MET A 182      23.870  25.532  14.132  1.00 32.67           C  
ATOM   2505  CG  MET A 182      22.521  25.237  13.466  1.00 34.03           C  
ATOM   2506  SD  MET A 182      21.429  26.676  13.358  1.00 41.74           S  
ATOM   2507  CE  MET A 182      22.318  27.601  12.080  1.00 43.04           C  
ATOM   2508  H   MET A 182      25.098  23.140  12.393  1.00  0.00           H  
ATOM   2509  HA  MET A 182      25.765  24.672  14.639  1.00  0.00           H  
ATOM   2510  HB2 MET A 182      23.684  25.842  15.161  1.00  0.00           H  
ATOM   2511  HB3 MET A 182      24.328  26.395  13.656  1.00  0.00           H  
ATOM   2512  HG2 MET A 182      22.667  24.843  12.460  1.00  0.00           H  
ATOM   2513  HG3 MET A 182      22.005  24.467  14.039  1.00  0.00           H  
ATOM   2514  HE1 MET A 182      21.786  28.515  11.837  1.00  0.00           H  
ATOM   2515  HE2 MET A 182      23.311  27.887  12.417  1.00  0.00           H  
ATOM   2516  HE3 MET A 182      22.421  27.005  11.174  1.00  0.00           H  
ATOM   2517  N   VAL A 183      24.262  23.291  16.211  1.00 25.90           N  
ATOM   2518  CA  VAL A 183      23.622  22.360  17.131  1.00 24.07           C  
ATOM   2519  C   VAL A 183      22.677  23.176  18.021  1.00 20.48           C  
ATOM   2520  O   VAL A 183      23.145  24.022  18.782  1.00 20.65           O  
ATOM   2521  CB  VAL A 183      24.663  21.524  17.931  1.00 22.84           C  
ATOM   2522  CG1 VAL A 183      23.984  20.481  18.841  1.00 24.07           C  
ATOM   2523  CG2 VAL A 183      25.695  20.815  17.035  1.00 22.57           C  
ATOM   2524  H   VAL A 183      24.564  24.175  16.602  1.00  0.00           H  
ATOM   2525  HA  VAL A 183      23.025  21.668  16.546  1.00  0.00           H  
ATOM   2526  HB  VAL A 183      25.221  22.204  18.577  1.00  0.00           H  
ATOM   2527 HG11 VAL A 183      24.722  19.919  19.415  1.00  0.00           H  
ATOM   2528 HG12 VAL A 183      23.306  20.940  19.557  1.00  0.00           H  
ATOM   2529 HG13 VAL A 183      23.407  19.764  18.255  1.00  0.00           H  
ATOM   2530 HG21 VAL A 183      26.397  20.230  17.629  1.00  0.00           H  
ATOM   2531 HG22 VAL A 183      25.214  20.138  16.329  1.00  0.00           H  
ATOM   2532 HG23 VAL A 183      26.285  21.527  16.460  1.00  0.00           H  
ATOM   2533  N   LEU A 184      21.363  22.898  17.957  1.00 16.65           N  
ATOM   2534  CA  LEU A 184      20.380  23.403  18.919  1.00 19.18           C  
ATOM   2535  C   LEU A 184      20.361  22.420  20.092  1.00 21.70           C  
ATOM   2536  O   LEU A 184      20.395  21.210  19.879  1.00 17.22           O  
ATOM   2537  CB  LEU A 184      18.956  23.425  18.315  1.00 20.18           C  
ATOM   2538  CG  LEU A 184      18.804  24.150  16.963  1.00 23.19           C  
ATOM   2539  CD1 LEU A 184      17.335  24.135  16.518  1.00 22.51           C  
ATOM   2540  CD2 LEU A 184      19.340  25.589  16.987  1.00 21.55           C  
ATOM   2541  H   LEU A 184      21.057  22.178  17.317  1.00  0.00           H  
ATOM   2542  HA  LEU A 184      20.648  24.404  19.260  1.00  0.00           H  
ATOM   2543  HB2 LEU A 184      18.581  22.409  18.200  1.00  0.00           H  
ATOM   2544  HB3 LEU A 184      18.287  23.896  19.038  1.00  0.00           H  
ATOM   2545  HG  LEU A 184      19.376  23.599  16.216  1.00  0.00           H  
ATOM   2546 HD11 LEU A 184      17.222  24.587  15.533  1.00  0.00           H  
ATOM   2547 HD12 LEU A 184      16.958  23.114  16.456  1.00  0.00           H  
ATOM   2548 HD13 LEU A 184      16.699  24.685  17.213  1.00  0.00           H  
ATOM   2549 HD21 LEU A 184      19.199  26.076  16.022  1.00  0.00           H  
ATOM   2550 HD22 LEU A 184      18.826  26.187  17.737  1.00  0.00           H  
ATOM   2551 HD23 LEU A 184      20.408  25.615  17.204  1.00  0.00           H  
ATOM   2552  N   VAL A 185      20.324  22.946  21.320  1.00 20.79           N  
ATOM   2553  CA  VAL A 185      20.399  22.201  22.571  1.00 19.90           C  
ATOM   2554  C   VAL A 185      19.243  22.638  23.471  1.00 21.22           C  
ATOM   2555  O   VAL A 185      18.948  23.827  23.575  1.00 19.49           O  
ATOM   2556  CB  VAL A 185      21.794  22.392  23.227  1.00 21.65           C  
ATOM   2557  CG1 VAL A 185      21.932  21.683  24.589  1.00 24.58           C  
ATOM   2558  CG2 VAL A 185      22.937  21.938  22.304  1.00 24.59           C  
ATOM   2559  H   VAL A 185      20.302  23.956  21.403  1.00  0.00           H  
ATOM   2560  HA  VAL A 185      20.272  21.138  22.366  1.00  0.00           H  
ATOM   2561  HB  VAL A 185      21.934  23.460  23.408  1.00  0.00           H  
ATOM   2562 HG11 VAL A 185      22.935  21.821  24.990  1.00  0.00           H  
ATOM   2563 HG12 VAL A 185      21.242  22.081  25.333  1.00  0.00           H  
ATOM   2564 HG13 VAL A 185      21.751  20.611  24.501  1.00  0.00           H  
ATOM   2565 HG21 VAL A 185      23.899  22.103  22.781  1.00  0.00           H  
ATOM   2566 HG22 VAL A 185      22.858  20.879  22.060  1.00  0.00           H  
ATOM   2567 HG23 VAL A 185      22.957  22.501  21.372  1.00  0.00           H  
ATOM   2568  N   ASN A 186      18.642  21.659  24.155  1.00 19.88           N  
ATOM   2569  CA  ASN A 186      17.772  21.817  25.310  1.00 19.46           C  
ATOM   2570  C   ASN A 186      18.363  20.949  26.426  1.00 21.84           C  
ATOM   2571  O   ASN A 186      18.892  19.869  26.166  1.00 21.03           O  
ATOM   2572  CB  ASN A 186      16.325  21.407  24.942  1.00 18.37           C  
ATOM   2573  CG  ASN A 186      15.332  21.585  26.100  1.00 23.92           C  
ATOM   2574  ND2 ASN A 186      14.658  22.730  26.169  1.00 24.03           N  
ATOM   2575  OD1 ASN A 186      15.188  20.697  26.937  1.00 21.71           O  
ATOM   2576  H   ASN A 186      18.955  20.713  23.973  1.00  0.00           H  
ATOM   2577  HA  ASN A 186      17.776  22.859  25.630  1.00  0.00           H  
ATOM   2578  HB2 ASN A 186      15.979  21.992  24.089  1.00  0.00           H  
ATOM   2579  HB3 ASN A 186      16.298  20.363  24.624  1.00  0.00           H  
ATOM   2580 HD21 ASN A 186      14.837  23.459  25.488  1.00  0.00           H  
ATOM   2581 HD22 ASN A 186      14.000  22.884  26.919  1.00  0.00           H  
ATOM   2582  N   TYR A 187      18.201  21.401  27.674  1.00 22.58           N  
ATOM   2583  CA  TYR A 187      18.373  20.600  28.877  1.00 22.67           C  
ATOM   2584  C   TYR A 187      17.220  20.877  29.840  1.00 22.38           C  
ATOM   2585  O   TYR A 187      16.669  21.976  29.840  1.00 20.29           O  
ATOM   2586  CB  TYR A 187      19.784  20.769  29.486  1.00 26.17           C  
ATOM   2587  CG  TYR A 187      20.029  22.087  30.206  1.00 34.42           C  
ATOM   2588  CD1 TYR A 187      19.581  22.260  31.534  1.00 37.89           C  
ATOM   2589  CD2 TYR A 187      20.676  23.151  29.545  1.00 34.70           C  
ATOM   2590  CE1 TYR A 187      19.734  23.500  32.180  1.00 40.61           C  
ATOM   2591  CE2 TYR A 187      20.865  24.379  30.208  1.00 40.13           C  
ATOM   2592  CZ  TYR A 187      20.387  24.558  31.520  1.00 41.31           C  
ATOM   2593  OH  TYR A 187      20.564  25.752  32.155  1.00 43.48           O  
ATOM   2594  H   TYR A 187      17.779  22.312  27.799  1.00  0.00           H  
ATOM   2595  HA  TYR A 187      18.269  19.557  28.597  1.00  0.00           H  
ATOM   2596  HB2 TYR A 187      19.951  19.965  30.202  1.00  0.00           H  
ATOM   2597  HB3 TYR A 187      20.543  20.630  28.715  1.00  0.00           H  
ATOM   2598  HD1 TYR A 187      19.092  21.450  32.055  1.00  0.00           H  
ATOM   2599  HD2 TYR A 187      21.023  23.031  28.529  1.00  0.00           H  
ATOM   2600  HE1 TYR A 187      19.368  23.627  33.188  1.00  0.00           H  
ATOM   2601  HE2 TYR A 187      21.366  25.191  29.704  1.00  0.00           H  
ATOM   2602  HH  TYR A 187      20.195  25.771  33.024  1.00  0.00           H  
ATOM   2603  N   ILE A 188      16.908  19.893  30.694  1.00 22.05           N  
ATOM   2604  CA  ILE A 188      16.066  20.040  31.874  1.00 21.92           C  
ATOM   2605  C   ILE A 188      16.811  19.396  33.044  1.00 22.89           C  
ATOM   2606  O   ILE A 188      17.270  18.259  32.933  1.00 19.87           O  
ATOM   2607  CB  ILE A 188      14.644  19.437  31.705  1.00 22.92           C  
ATOM   2608  CG1 ILE A 188      13.977  19.786  30.361  1.00 26.47           C  
ATOM   2609  CG2 ILE A 188      13.734  19.868  32.880  1.00 22.82           C  
ATOM   2610  CD1 ILE A 188      12.622  19.096  30.182  1.00 33.06           C  
ATOM   2611  H   ILE A 188      17.405  19.015  30.603  1.00  0.00           H  
ATOM   2612  HA  ILE A 188      15.958  21.103  32.082  1.00  0.00           H  
ATOM   2613  HB  ILE A 188      14.736  18.350  31.737  1.00  0.00           H  
ATOM   2614 HG12 ILE A 188      13.866  20.865  30.277  1.00  0.00           H  
ATOM   2615 HG13 ILE A 188      14.614  19.475  29.534  1.00  0.00           H  
ATOM   2616 HG21 ILE A 188      12.767  19.369  32.858  1.00  0.00           H  
ATOM   2617 HG22 ILE A 188      14.171  19.632  33.849  1.00  0.00           H  
ATOM   2618 HG23 ILE A 188      13.550  20.942  32.862  1.00  0.00           H  
ATOM   2619 HD11 ILE A 188      12.258  19.203  29.164  1.00  0.00           H  
ATOM   2620 HD12 ILE A 188      12.714  18.035  30.404  1.00  0.00           H  
ATOM   2621 HD13 ILE A 188      11.855  19.508  30.837  1.00  0.00           H  
ATOM   2622  N   PHE A 189      16.869  20.109  34.174  1.00 21.79           N  
ATOM   2623  CA  PHE A 189      17.231  19.565  35.473  1.00 21.07           C  
ATOM   2624  C   PHE A 189      15.991  19.612  36.368  1.00 19.91           C  
ATOM   2625  O   PHE A 189      15.254  20.597  36.371  1.00 18.94           O  
ATOM   2626  CB  PHE A 189      18.349  20.415  36.100  1.00 21.56           C  
ATOM   2627  CG  PHE A 189      18.870  19.841  37.405  1.00 25.31           C  
ATOM   2628  CD1 PHE A 189      19.734  18.729  37.384  1.00 25.90           C  
ATOM   2629  CD2 PHE A 189      18.457  20.381  38.641  1.00 25.05           C  
ATOM   2630  CE1 PHE A 189      20.189  18.159  38.588  1.00 27.23           C  
ATOM   2631  CE2 PHE A 189      18.918  19.817  39.846  1.00 24.60           C  
ATOM   2632  CZ  PHE A 189      19.784  18.706  39.820  1.00 25.64           C  
ATOM   2633  H   PHE A 189      16.459  21.034  34.170  1.00  0.00           H  
ATOM   2634  HA  PHE A 189      17.576  18.532  35.385  1.00  0.00           H  
ATOM   2635  HB2 PHE A 189      19.180  20.502  35.401  1.00  0.00           H  
ATOM   2636  HB3 PHE A 189      18.003  21.434  36.271  1.00  0.00           H  
ATOM   2637  HD1 PHE A 189      20.043  18.309  36.440  1.00  0.00           H  
ATOM   2638  HD2 PHE A 189      17.780  21.223  38.669  1.00  0.00           H  
ATOM   2639  HE1 PHE A 189      20.851  17.305  38.564  1.00  0.00           H  
ATOM   2640  HE2 PHE A 189      18.602  20.234  40.790  1.00  0.00           H  
ATOM   2641  HZ  PHE A 189      20.133  18.269  40.744  1.00  0.00           H  
ATOM   2642  N   PHE A 190      15.815  18.553  37.163  1.00 17.44           N  
ATOM   2643  CA  PHE A 190      14.816  18.404  38.205  1.00 16.86           C  
ATOM   2644  C   PHE A 190      15.488  17.756  39.415  1.00 19.25           C  
ATOM   2645  O   PHE A 190      16.201  16.765  39.277  1.00 16.20           O  
ATOM   2646  CB  PHE A 190      13.587  17.647  37.669  1.00 17.93           C  
ATOM   2647  CG  PHE A 190      12.487  17.334  38.672  1.00 21.10           C  
ATOM   2648  CD1 PHE A 190      11.486  18.289  38.950  1.00 19.86           C  
ATOM   2649  CD2 PHE A 190      12.446  16.077  39.314  1.00 18.17           C  
ATOM   2650  CE1 PHE A 190      10.440  17.983  39.841  1.00 20.90           C  
ATOM   2651  CE2 PHE A 190      11.405  15.774  40.214  1.00 18.25           C  
ATOM   2652  CZ  PHE A 190      10.396  16.723  40.468  1.00 17.97           C  
ATOM   2653  H   PHE A 190      16.466  17.784  37.069  1.00  0.00           H  
ATOM   2654  HA  PHE A 190      14.475  19.394  38.494  1.00  0.00           H  
ATOM   2655  HB2 PHE A 190      13.145  18.242  36.872  1.00  0.00           H  
ATOM   2656  HB3 PHE A 190      13.903  16.715  37.203  1.00  0.00           H  
ATOM   2657  HD1 PHE A 190      11.511  19.259  38.479  1.00  0.00           H  
ATOM   2658  HD2 PHE A 190      13.211  15.339  39.118  1.00  0.00           H  
ATOM   2659  HE1 PHE A 190       9.673  18.715  40.045  1.00  0.00           H  
ATOM   2660  HE2 PHE A 190      11.376  14.811  40.704  1.00  0.00           H  
ATOM   2661  HZ  PHE A 190       9.595  16.491  41.153  1.00  0.00           H  
ATOM   2662  N   LYS A 191      15.226  18.319  40.597  1.00 19.03           N  
ATOM   2663  CA  LYS A 191      15.549  17.779  41.907  1.00 20.00           C  
ATOM   2664  C   LYS A 191      14.417  18.203  42.836  1.00 20.14           C  
ATOM   2665  O   LYS A 191      14.182  19.396  43.003  1.00 20.15           O  
ATOM   2666  CB  LYS A 191      16.952  18.219  42.377  1.00 21.34           C  
ATOM   2667  CG  LYS A 191      17.329  17.718  43.786  1.00 28.48           C  
ATOM   2668  CD  LYS A 191      18.597  18.377  44.366  1.00 31.94           C  
ATOM   2669  CE  LYS A 191      19.733  17.404  44.709  1.00 33.05           C  
ATOM   2670  NZ  LYS A 191      19.301  16.330  45.623  1.00 33.44           N1+
ATOM   2671  H   LYS A 191      14.663  19.161  40.595  1.00  0.00           H  
ATOM   2672  HA  LYS A 191      15.546  16.693  41.837  1.00  0.00           H  
ATOM   2673  HB2 LYS A 191      17.699  17.876  41.662  1.00  0.00           H  
ATOM   2674  HB3 LYS A 191      17.013  19.302  42.368  1.00  0.00           H  
ATOM   2675  HG2 LYS A 191      16.520  17.928  44.485  1.00  0.00           H  
ATOM   2676  HG3 LYS A 191      17.409  16.633  43.773  1.00  0.00           H  
ATOM   2677  HD2 LYS A 191      18.981  19.128  43.673  1.00  0.00           H  
ATOM   2678  HD3 LYS A 191      18.324  18.930  45.266  1.00  0.00           H  
ATOM   2679  HE2 LYS A 191      20.136  16.974  43.796  1.00  0.00           H  
ATOM   2680  HE3 LYS A 191      20.553  17.947  45.178  1.00  0.00           H  
ATOM   2681  HZ1 LYS A 191      18.550  15.808  45.194  1.00  0.00           H  
ATOM   2682  HZ2 LYS A 191      20.076  15.700  45.781  1.00  0.00           H  
ATOM   2683  HZ3 LYS A 191      18.991  16.719  46.501  1.00  0.00           H  
ATOM   2684  N   ALA A 192      13.738  17.236  43.458  1.00 18.59           N  
ATOM   2685  CA  ALA A 192      12.667  17.483  44.412  1.00 19.76           C  
ATOM   2686  C   ALA A 192      12.695  16.422  45.503  1.00 21.10           C  
ATOM   2687  O   ALA A 192      13.049  15.272  45.247  1.00 21.66           O  
ATOM   2688  CB  ALA A 192      11.321  17.605  43.689  1.00 19.70           C  
ATOM   2689  H   ALA A 192      13.987  16.271  43.282  1.00  0.00           H  
ATOM   2690  HA  ALA A 192      12.861  18.437  44.908  1.00  0.00           H  
ATOM   2691  HB1 ALA A 192      10.570  18.030  44.352  1.00  0.00           H  
ATOM   2692  HB2 ALA A 192      11.393  18.268  42.827  1.00  0.00           H  
ATOM   2693  HB3 ALA A 192      10.968  16.637  43.336  1.00  0.00           H  
ATOM   2694  N   LYS A 193      12.319  16.826  46.721  1.00 19.96           N  
ATOM   2695  CA  LYS A 193      12.265  15.977  47.905  1.00 19.93           C  
ATOM   2696  C   LYS A 193      10.841  15.424  48.017  1.00 18.17           C  
ATOM   2697  O   LYS A 193       9.890  16.135  47.696  1.00 15.58           O  
ATOM   2698  CB  LYS A 193      12.540  16.840  49.157  1.00 24.87           C  
ATOM   2699  CG  LYS A 193      13.772  17.751  49.022  1.00 31.72           C  
ATOM   2700  CD  LYS A 193      14.090  18.517  50.312  1.00 40.83           C  
ATOM   2701  CE  LYS A 193      15.002  19.730  50.078  1.00 45.65           C  
ATOM   2702  NZ  LYS A 193      16.322  19.332  49.559  1.00 50.85           N1+
ATOM   2703  H   LYS A 193      12.019  17.783  46.837  1.00  0.00           H  
ATOM   2704  HA  LYS A 193      13.000  15.179  47.835  1.00  0.00           H  
ATOM   2705  HB2 LYS A 193      11.677  17.465  49.390  1.00  0.00           H  
ATOM   2706  HB3 LYS A 193      12.670  16.181  50.017  1.00  0.00           H  
ATOM   2707  HG2 LYS A 193      14.638  17.163  48.714  1.00  0.00           H  
ATOM   2708  HG3 LYS A 193      13.594  18.480  48.230  1.00  0.00           H  
ATOM   2709  HD2 LYS A 193      13.157  18.878  50.746  1.00  0.00           H  
ATOM   2710  HD3 LYS A 193      14.526  17.844  51.051  1.00  0.00           H  
ATOM   2711  HE2 LYS A 193      14.543  20.426  49.376  1.00  0.00           H  
ATOM   2712  HE3 LYS A 193      15.142  20.273  51.013  1.00  0.00           H  
ATOM   2713  HZ1 LYS A 193      16.202  18.861  48.674  1.00  0.00           H  
ATOM   2714  HZ2 LYS A 193      16.894  20.154  49.432  1.00  0.00           H  
ATOM   2715  HZ3 LYS A 193      16.767  18.709  50.218  1.00  0.00           H  
ATOM   2716  N   TRP A 194      10.685  14.184  48.509  1.00 16.10           N  
ATOM   2717  CA  TRP A 194       9.382  13.589  48.815  1.00 17.00           C  
ATOM   2718  C   TRP A 194       8.712  14.350  49.966  1.00 19.31           C  
ATOM   2719  O   TRP A 194       9.386  14.763  50.911  1.00 19.74           O  
ATOM   2720  CB  TRP A 194       9.544  12.120  49.253  1.00 16.81           C  
ATOM   2721  CG  TRP A 194      10.110  11.160  48.253  1.00 18.09           C  
ATOM   2722  CD1 TRP A 194      11.252  10.460  48.414  1.00 15.99           C  
ATOM   2723  CD2 TRP A 194       9.579  10.761  46.954  1.00 18.12           C  
ATOM   2724  CE2 TRP A 194      10.482   9.820  46.367  1.00 16.32           C  
ATOM   2725  CE3 TRP A 194       8.427  11.096  46.206  1.00 20.68           C  
ATOM   2726  NE1 TRP A 194      11.486   9.679  47.302  1.00 13.65           N  
ATOM   2727  CZ2 TRP A 194      10.257   9.252  45.102  1.00 14.68           C  
ATOM   2728  CZ3 TRP A 194       8.198  10.540  44.932  1.00 18.61           C  
ATOM   2729  CH2 TRP A 194       9.109   9.621  44.378  1.00 17.79           C  
ATOM   2730  H   TRP A 194      11.511  13.666  48.780  1.00  0.00           H  
ATOM   2731  HA  TRP A 194       8.752  13.637  47.925  1.00  0.00           H  
ATOM   2732  HB2 TRP A 194      10.171  12.089  50.143  1.00  0.00           H  
ATOM   2733  HB3 TRP A 194       8.575  11.718  49.553  1.00  0.00           H  
ATOM   2734  HD1 TRP A 194      11.883  10.532  49.283  1.00  0.00           H  
ATOM   2735  HE1 TRP A 194      12.312   9.099  47.212  1.00  0.00           H  
ATOM   2736  HE3 TRP A 194       7.716  11.800  46.611  1.00  0.00           H  
ATOM   2737  HZ2 TRP A 194      10.960   8.548  44.686  1.00  0.00           H  
ATOM   2738  HZ3 TRP A 194       7.323  10.835  44.373  1.00  0.00           H  
ATOM   2739  HH2 TRP A 194       8.930   9.212  43.397  1.00  0.00           H  
ATOM   2740  N   GLU A 195       7.383  14.502  49.893  1.00 19.37           N  
ATOM   2741  CA  GLU A 195       6.553  15.049  50.967  1.00 24.42           C  
ATOM   2742  C   GLU A 195       6.506  14.117  52.198  1.00 25.89           C  
ATOM   2743  O   GLU A 195       6.380  14.600  53.323  1.00 26.82           O  
ATOM   2744  CB  GLU A 195       5.151  15.338  50.396  1.00 26.35           C  
ATOM   2745  CG  GLU A 195       4.152  15.926  51.409  1.00 34.76           C  
ATOM   2746  CD  GLU A 195       2.864  16.388  50.734  1.00 40.87           C  
ATOM   2747  OE1 GLU A 195       2.960  17.263  49.846  1.00 44.65           O  
ATOM   2748  OE2 GLU A 195       1.804  15.853  51.121  1.00 44.15           O1-
ATOM   2749  H   GLU A 195       6.909  14.157  49.069  1.00  0.00           H  
ATOM   2750  HA  GLU A 195       6.991  15.994  51.290  1.00  0.00           H  
ATOM   2751  HB2 GLU A 195       5.264  16.024  49.554  1.00  0.00           H  
ATOM   2752  HB3 GLU A 195       4.720  14.429  49.979  1.00  0.00           H  
ATOM   2753  HG2 GLU A 195       3.907  15.196  52.181  1.00  0.00           H  
ATOM   2754  HG3 GLU A 195       4.595  16.784  51.915  1.00  0.00           H  
ATOM   2755  N   MET A 196       6.685  12.800  51.989  1.00 26.66           N  
ATOM   2756  CA  MET A 196       6.923  11.792  53.017  1.00 27.59           C  
ATOM   2757  C   MET A 196       8.150  10.967  52.599  1.00 27.06           C  
ATOM   2758  O   MET A 196       7.982   9.965  51.903  1.00 28.50           O  
ATOM   2759  CB  MET A 196       5.665  10.934  53.261  1.00 32.71           C  
ATOM   2760  CG  MET A 196       4.463  11.761  53.727  1.00 44.11           C  
ATOM   2761  SD  MET A 196       3.038  10.789  54.262  1.00 59.16           S  
ATOM   2762  CE  MET A 196       1.848  12.147  54.409  1.00 53.50           C  
ATOM   2763  H   MET A 196       6.764  12.490  51.030  1.00  0.00           H  
ATOM   2764  HA  MET A 196       7.144  12.272  53.970  1.00  0.00           H  
ATOM   2765  HB2 MET A 196       5.396  10.374  52.368  1.00  0.00           H  
ATOM   2766  HB3 MET A 196       5.894  10.187  54.024  1.00  0.00           H  
ATOM   2767  HG2 MET A 196       4.753  12.408  54.555  1.00  0.00           H  
ATOM   2768  HG3 MET A 196       4.136  12.415  52.919  1.00  0.00           H  
ATOM   2769  HE1 MET A 196       0.857  11.755  54.635  1.00  0.00           H  
ATOM   2770  HE2 MET A 196       2.143  12.824  55.211  1.00  0.00           H  
ATOM   2771  HE3 MET A 196       1.794  12.719  53.484  1.00  0.00           H  
ATOM   2772  N   PRO A 197       9.383  11.383  52.978  1.00 25.31           N  
ATOM   2773  CA  PRO A 197      10.627  10.637  52.727  1.00 24.49           C  
ATOM   2774  C   PRO A 197      10.602   9.228  53.337  1.00 23.51           C  
ATOM   2775  O   PRO A 197      10.049   9.028  54.419  1.00 21.44           O  
ATOM   2776  CB  PRO A 197      11.742  11.451  53.410  1.00 25.11           C  
ATOM   2777  CG  PRO A 197      11.180  12.849  53.575  1.00 27.99           C  
ATOM   2778  CD  PRO A 197       9.666  12.671  53.616  1.00 26.70           C  
ATOM   2779  HA  PRO A 197      10.802  10.578  51.653  1.00  0.00           H  
ATOM   2780  HB2 PRO A 197      11.984  11.057  54.399  1.00  0.00           H  
ATOM   2781  HB3 PRO A 197      12.665  11.448  52.832  1.00  0.00           H  
ATOM   2782  HG2 PRO A 197      11.572  13.367  54.451  1.00  0.00           H  
ATOM   2783  HG3 PRO A 197      11.445  13.441  52.697  1.00  0.00           H  
ATOM   2784  HD2 PRO A 197       9.331  12.629  54.653  1.00  0.00           H  
ATOM   2785  HD3 PRO A 197       9.164  13.507  53.136  1.00  0.00           H  
ATOM   2786  N   PHE A 198      11.264   8.278  52.666  1.00 21.99           N  
ATOM   2787  CA  PHE A 198      11.538   6.937  53.176  1.00 21.64           C  
ATOM   2788  C   PHE A 198      12.699   7.036  54.179  1.00 21.82           C  
ATOM   2789  O   PHE A 198      13.587   7.873  54.013  1.00 18.62           O  
ATOM   2790  CB  PHE A 198      11.994   6.040  52.005  1.00 15.62           C  
ATOM   2791  CG  PHE A 198      10.989   5.863  50.876  1.00 13.21           C  
ATOM   2792  CD1 PHE A 198      10.882   6.820  49.844  1.00 12.71           C  
ATOM   2793  CD2 PHE A 198      10.161   4.723  50.849  1.00 16.23           C  
ATOM   2794  CE1 PHE A 198       9.939   6.647  48.812  1.00 16.57           C  
ATOM   2795  CE2 PHE A 198       9.225   4.542  49.813  1.00 17.66           C  
ATOM   2796  CZ  PHE A 198       9.109   5.509  48.797  1.00 16.00           C  
ATOM   2797  H   PHE A 198      11.730   8.544  51.810  1.00  0.00           H  
ATOM   2798  HA  PHE A 198      10.651   6.517  53.653  1.00  0.00           H  
ATOM   2799  HB2 PHE A 198      12.919   6.422  51.584  1.00  0.00           H  
ATOM   2800  HB3 PHE A 198      12.246   5.050  52.390  1.00  0.00           H  
ATOM   2801  HD1 PHE A 198      11.518   7.694  49.842  1.00  0.00           H  
ATOM   2802  HD2 PHE A 198      10.248   3.984  51.626  1.00  0.00           H  
ATOM   2803  HE1 PHE A 198       9.853   7.386  48.029  1.00  0.00           H  
ATOM   2804  HE2 PHE A 198       8.596   3.664  49.804  1.00  0.00           H  
ATOM   2805  HZ  PHE A 198       8.388   5.375  48.003  1.00  0.00           H  
ATOM   2806  N   ASP A 199      12.704   6.183  55.213  1.00 26.08           N  
ATOM   2807  CA  ASP A 199      13.816   6.074  56.158  1.00 25.96           C  
ATOM   2808  C   ASP A 199      14.844   5.086  55.557  1.00 22.62           C  
ATOM   2809  O   ASP A 199      14.456   3.956  55.252  1.00 24.47           O  
ATOM   2810  CB  ASP A 199      13.270   5.533  57.503  1.00 28.35           C  
ATOM   2811  CG  ASP A 199      14.238   5.640  58.693  1.00 31.28           C  
ATOM   2812  OD1 ASP A 199      15.462   5.484  58.487  1.00 29.27           O  
ATOM   2813  OD2 ASP A 199      13.728   5.879  59.809  1.00 37.44           O1-
ATOM   2814  H   ASP A 199      11.949   5.519  55.307  1.00  0.00           H  
ATOM   2815  HA  ASP A 199      14.230   7.065  56.343  1.00  0.00           H  
ATOM   2816  HB2 ASP A 199      12.365   6.083  57.767  1.00  0.00           H  
ATOM   2817  HB3 ASP A 199      12.966   4.491  57.407  1.00  0.00           H  
ATOM   2818  N   PRO A 200      16.133   5.469  55.383  1.00 22.33           N  
ATOM   2819  CA  PRO A 200      17.227   4.577  54.949  1.00 24.31           C  
ATOM   2820  C   PRO A 200      17.401   3.269  55.744  1.00 26.95           C  
ATOM   2821  O   PRO A 200      17.893   2.292  55.182  1.00 28.75           O  
ATOM   2822  CB  PRO A 200      18.505   5.421  55.065  1.00 21.89           C  
ATOM   2823  CG  PRO A 200      18.038   6.859  54.954  1.00 22.83           C  
ATOM   2824  CD  PRO A 200      16.610   6.850  55.495  1.00 23.04           C  
ATOM   2825  HA  PRO A 200      17.059   4.311  53.906  1.00  0.00           H  
ATOM   2826  HB2 PRO A 200      18.979   5.284  56.039  1.00  0.00           H  
ATOM   2827  HB3 PRO A 200      19.241   5.166  54.302  1.00  0.00           H  
ATOM   2828  HG2 PRO A 200      18.686   7.561  55.478  1.00  0.00           H  
ATOM   2829  HG3 PRO A 200      18.020   7.148  53.901  1.00  0.00           H  
ATOM   2830  HD2 PRO A 200      16.605   7.147  56.544  1.00  0.00           H  
ATOM   2831  HD3 PRO A 200      15.992   7.552  54.936  1.00  0.00           H  
ATOM   2832  N   GLN A 201      16.989   3.231  57.024  1.00 27.82           N  
ATOM   2833  CA  GLN A 201      17.063   2.043  57.878  1.00 29.25           C  
ATOM   2834  C   GLN A 201      15.937   1.029  57.591  1.00 27.60           C  
ATOM   2835  O   GLN A 201      16.065  -0.128  57.990  1.00 29.11           O  
ATOM   2836  CB  GLN A 201      16.976   2.477  59.356  1.00 29.53           C  
ATOM   2837  CG  GLN A 201      18.201   3.305  59.796  1.00 32.63           C  
ATOM   2838  CD  GLN A 201      18.285   3.537  61.307  1.00 38.83           C  
ATOM   2839  NE2 GLN A 201      19.084   4.525  61.714  1.00 39.56           N  
ATOM   2840  OE1 GLN A 201      17.654   2.844  62.102  1.00 40.27           O  
ATOM   2841  H   GLN A 201      16.582   4.066  57.430  1.00  0.00           H  
ATOM   2842  HA  GLN A 201      18.015   1.535  57.714  1.00  0.00           H  
ATOM   2843  HB2 GLN A 201      16.059   3.039  59.537  1.00  0.00           H  
ATOM   2844  HB3 GLN A 201      16.910   1.583  59.979  1.00  0.00           H  
ATOM   2845  HG2 GLN A 201      19.117   2.796  59.491  1.00  0.00           H  
ATOM   2846  HG3 GLN A 201      18.195   4.270  59.288  1.00  0.00           H  
ATOM   2847 HE21 GLN A 201      19.585   5.082  61.037  1.00  0.00           H  
ATOM   2848 HE22 GLN A 201      19.171   4.719  62.701  1.00  0.00           H  
ATOM   2849  N   ASP A 202      14.875   1.435  56.874  1.00 25.41           N  
ATOM   2850  CA  ASP A 202      13.798   0.569  56.380  1.00 23.86           C  
ATOM   2851  C   ASP A 202      14.043   0.111  54.928  1.00 23.85           C  
ATOM   2852  O   ASP A 202      13.216  -0.626  54.386  1.00 26.76           O  
ATOM   2853  CB  ASP A 202      12.445   1.321  56.444  1.00 25.57           C  
ATOM   2854  CG  ASP A 202      11.987   1.709  57.854  1.00 30.81           C  
ATOM   2855  OD1 ASP A 202      12.429   1.048  58.820  1.00 33.89           O  
ATOM   2856  OD2 ASP A 202      11.153   2.636  57.935  1.00 29.84           O1-
ATOM   2857  H   ASP A 202      14.842   2.405  56.587  1.00  0.00           H  
ATOM   2858  HA  ASP A 202      13.726  -0.331  56.992  1.00  0.00           H  
ATOM   2859  HB2 ASP A 202      12.481   2.221  55.829  1.00  0.00           H  
ATOM   2860  HB3 ASP A 202      11.650   0.703  56.031  1.00  0.00           H  
ATOM   2861  N   THR A 203      15.173   0.499  54.307  1.00 22.31           N  
ATOM   2862  CA  THR A 203      15.587   0.041  52.982  1.00 21.53           C  
ATOM   2863  C   THR A 203      16.406  -1.245  53.169  1.00 21.12           C  
ATOM   2864  O   THR A 203      17.406  -1.250  53.888  1.00 21.32           O  
ATOM   2865  CB  THR A 203      16.463   1.121  52.300  1.00 20.33           C  
ATOM   2866  CG2 THR A 203      16.897   0.746  50.870  1.00 17.95           C  
ATOM   2867  OG1 THR A 203      15.717   2.318  52.196  1.00 17.48           O  
ATOM   2868  H   THR A 203      15.813   1.103  54.805  1.00  0.00           H  
ATOM   2869  HA  THR A 203      14.713  -0.157  52.371  1.00  0.00           H  
ATOM   2870  HB  THR A 203      17.352   1.328  52.893  1.00  0.00           H  
ATOM   2871  HG1 THR A 203      16.286   2.991  51.839  1.00  0.00           H  
ATOM   2872 HG21 THR A 203      17.466   1.551  50.406  1.00  0.00           H  
ATOM   2873 HG22 THR A 203      17.532  -0.139  50.860  1.00  0.00           H  
ATOM   2874 HG23 THR A 203      16.037   0.543  50.233  1.00  0.00           H  
ATOM   2875  N   HIS A 204      15.965  -2.329  52.513  1.00 20.68           N  
ATOM   2876  CA  HIS A 204      16.556  -3.665  52.587  1.00 20.14           C  
ATOM   2877  C   HIS A 204      16.620  -4.304  51.203  1.00 21.16           C  
ATOM   2878  O   HIS A 204      15.737  -4.086  50.375  1.00 19.90           O  
ATOM   2879  CB  HIS A 204      15.804  -4.554  53.598  1.00 21.23           C  
ATOM   2880  CG  HIS A 204      15.806  -4.046  55.016  1.00 25.86           C  
ATOM   2881  CD2 HIS A 204      16.768  -4.100  55.999  1.00 25.69           C  
ATOM   2882  ND1 HIS A 204      14.746  -3.346  55.568  1.00 27.40           N  
ATOM   2883  CE1 HIS A 204      15.093  -3.034  56.819  1.00 27.63           C  
ATOM   2884  NE2 HIS A 204      16.307  -3.457  57.149  1.00 27.84           N  
ATOM   2885  H   HIS A 204      15.141  -2.229  51.934  1.00  0.00           H  
ATOM   2886  HA  HIS A 204      17.589  -3.573  52.930  1.00  0.00           H  
ATOM   2887  HB2 HIS A 204      14.771  -4.700  53.279  1.00  0.00           H  
ATOM   2888  HB3 HIS A 204      16.257  -5.547  53.612  1.00  0.00           H  
ATOM   2889  HD1 HIS A 204      13.884  -3.092  55.107  1.00  0.00           H  
ATOM   2890  HD2 HIS A 204      17.752  -4.545  55.968  1.00  0.00           H  
ATOM   2891  HE1 HIS A 204      14.457  -2.483  57.496  1.00  0.00           H  
ATOM   2892  N   GLN A 205      17.649  -5.136  50.977  1.00 19.85           N  
ATOM   2893  CA  GLN A 205      17.848  -5.919  49.761  1.00 16.63           C  
ATOM   2894  C   GLN A 205      16.729  -6.961  49.611  1.00 17.84           C  
ATOM   2895  O   GLN A 205      16.550  -7.820  50.474  1.00 16.90           O  
ATOM   2896  CB  GLN A 205      19.235  -6.597  49.819  1.00 15.15           C  
ATOM   2897  CG  GLN A 205      20.398  -5.597  49.619  1.00 17.71           C  
ATOM   2898  CD  GLN A 205      20.566  -5.050  48.194  1.00 21.01           C  
ATOM   2899  NE2 GLN A 205      20.067  -5.755  47.176  1.00 25.78           N  
ATOM   2900  OE1 GLN A 205      21.132  -3.976  48.012  1.00 19.59           O  
ATOM   2901  H   GLN A 205      18.321  -5.271  51.719  1.00  0.00           H  
ATOM   2902  HA  GLN A 205      17.816  -5.239  48.912  1.00  0.00           H  
ATOM   2903  HB2 GLN A 205      19.356  -7.092  50.784  1.00  0.00           H  
ATOM   2904  HB3 GLN A 205      19.303  -7.399  49.083  1.00  0.00           H  
ATOM   2905  HG2 GLN A 205      20.301  -4.759  50.310  1.00  0.00           H  
ATOM   2906  HG3 GLN A 205      21.334  -6.093  49.880  1.00  0.00           H  
ATOM   2907 HE21 GLN A 205      19.601  -6.633  47.352  1.00  0.00           H  
ATOM   2908 HE22 GLN A 205      20.169  -5.412  46.233  1.00  0.00           H  
ATOM   2909  N   SER A 206      15.971  -6.844  48.514  1.00 16.03           N  
ATOM   2910  CA  SER A 206      14.797  -7.642  48.188  1.00 15.83           C  
ATOM   2911  C   SER A 206      14.721  -7.863  46.672  1.00 15.40           C  
ATOM   2912  O   SER A 206      15.371  -7.160  45.898  1.00 16.05           O  
ATOM   2913  CB  SER A 206      13.543  -7.010  48.830  1.00 15.82           C  
ATOM   2914  OG  SER A 206      12.379  -7.787  48.627  1.00 29.57           O  
ATOM   2915  H   SER A 206      16.193  -6.098  47.865  1.00  0.00           H  
ATOM   2916  HA  SER A 206      14.930  -8.633  48.626  1.00  0.00           H  
ATOM   2917  HB2 SER A 206      13.687  -6.886  49.904  1.00  0.00           H  
ATOM   2918  HB3 SER A 206      13.367  -6.019  48.417  1.00  0.00           H  
ATOM   2919  HG  SER A 206      11.659  -7.371  49.078  1.00  0.00           H  
ATOM   2920  N   ARG A 207      13.924  -8.855  46.254  1.00 13.99           N  
ATOM   2921  CA  ARG A 207      13.765  -9.272  44.866  1.00 15.50           C  
ATOM   2922  C   ARG A 207      12.950  -8.243  44.072  1.00 17.57           C  
ATOM   2923  O   ARG A 207      11.921  -7.759  44.542  1.00 17.23           O  
ATOM   2924  CB  ARG A 207      12.991 -10.604  44.826  1.00 15.68           C  
ATOM   2925  CG  ARG A 207      13.684 -11.756  45.564  1.00 18.21           C  
ATOM   2926  CD  ARG A 207      12.909 -13.065  45.396  1.00 16.56           C  
ATOM   2927  NE  ARG A 207      13.587 -14.184  46.058  1.00 16.21           N  
ATOM   2928  CZ  ARG A 207      13.134 -15.449  46.088  1.00 18.51           C  
ATOM   2929  NH1 ARG A 207      11.982 -15.791  45.491  1.00 15.50           N1+
ATOM   2930  NH2 ARG A 207      13.846 -16.384  46.728  1.00 16.02           N1+
ATOM   2931  H   ARG A 207      13.385  -9.350  46.951  1.00  0.00           H  
ATOM   2932  HA  ARG A 207      14.750  -9.407  44.416  1.00  0.00           H  
ATOM   2933  HB2 ARG A 207      11.990 -10.470  45.241  1.00  0.00           H  
ATOM   2934  HB3 ARG A 207      12.846 -10.898  43.784  1.00  0.00           H  
ATOM   2935  HG2 ARG A 207      14.700 -11.874  45.191  1.00  0.00           H  
ATOM   2936  HG3 ARG A 207      13.772 -11.524  46.626  1.00  0.00           H  
ATOM   2937  HD2 ARG A 207      11.909 -12.961  45.817  1.00  0.00           H  
ATOM   2938  HD3 ARG A 207      12.793 -13.303  44.337  1.00  0.00           H  
ATOM   2939  HE  ARG A 207      14.462 -13.969  46.513  1.00  0.00           H  
ATOM   2940 HH11 ARG A 207      11.444 -15.097  44.988  1.00  0.00           H  
ATOM   2941 HH12 ARG A 207      11.650 -16.744  45.520  1.00  0.00           H  
ATOM   2942 HH21 ARG A 207      14.712 -16.142  47.187  1.00  0.00           H  
ATOM   2943 HH22 ARG A 207      13.522 -17.340  46.764  1.00  0.00           H  
ATOM   2944  N   PHE A 208      13.403  -7.976  42.843  1.00 17.49           N  
ATOM   2945  CA  PHE A 208      12.665  -7.308  41.784  1.00 17.99           C  
ATOM   2946  C   PHE A 208      12.628  -8.292  40.614  1.00 17.00           C  
ATOM   2947  O   PHE A 208      13.659  -8.569  40.004  1.00 16.52           O  
ATOM   2948  CB  PHE A 208      13.350  -5.979  41.417  1.00 15.45           C  
ATOM   2949  CG  PHE A 208      12.586  -5.157  40.394  1.00 13.98           C  
ATOM   2950  CD1 PHE A 208      12.666  -5.463  39.019  1.00 12.83           C  
ATOM   2951  CD2 PHE A 208      11.761  -4.099  40.825  1.00 13.54           C  
ATOM   2952  CE1 PHE A 208      11.911  -4.730  38.085  1.00 12.40           C  
ATOM   2953  CE2 PHE A 208      11.019  -3.358  39.889  1.00 14.51           C  
ATOM   2954  CZ  PHE A 208      11.103  -3.663  38.518  1.00 13.22           C  
ATOM   2955  H   PHE A 208      14.297  -8.370  42.578  1.00  0.00           H  
ATOM   2956  HA  PHE A 208      11.649  -7.093  42.113  1.00  0.00           H  
ATOM   2957  HB2 PHE A 208      13.453  -5.380  42.320  1.00  0.00           H  
ATOM   2958  HB3 PHE A 208      14.363  -6.148  41.053  1.00  0.00           H  
ATOM   2959  HD1 PHE A 208      13.295  -6.270  38.676  1.00  0.00           H  
ATOM   2960  HD2 PHE A 208      11.684  -3.858  41.875  1.00  0.00           H  
ATOM   2961  HE1 PHE A 208      11.959  -4.980  37.037  1.00  0.00           H  
ATOM   2962  HE2 PHE A 208      10.372  -2.566  40.230  1.00  0.00           H  
ATOM   2963  HZ  PHE A 208      10.533  -3.090  37.802  1.00  0.00           H  
ATOM   2964  N   TYR A 209      11.434  -8.816  40.318  1.00 17.31           N  
ATOM   2965  CA  TYR A 209      11.155  -9.817  39.300  1.00 18.67           C  
ATOM   2966  C   TYR A 209      11.130  -9.166  37.915  1.00 19.05           C  
ATOM   2967  O   TYR A 209      10.199  -8.435  37.589  1.00 18.76           O  
ATOM   2968  CB  TYR A 209       9.771 -10.428  39.604  1.00 19.46           C  
ATOM   2969  CG  TYR A 209       9.779 -11.351  40.807  1.00 26.17           C  
ATOM   2970  CD1 TYR A 209      10.166 -12.699  40.657  1.00 29.58           C  
ATOM   2971  CD2 TYR A 209       9.432 -10.860  42.083  1.00 27.87           C  
ATOM   2972  CE1 TYR A 209      10.207 -13.551  41.778  1.00 30.78           C  
ATOM   2973  CE2 TYR A 209       9.475 -11.711  43.203  1.00 31.02           C  
ATOM   2974  CZ  TYR A 209       9.863 -13.057  43.051  1.00 33.54           C  
ATOM   2975  OH  TYR A 209       9.900 -13.882  44.137  1.00 39.47           O  
ATOM   2976  H   TYR A 209      10.635  -8.480  40.842  1.00  0.00           H  
ATOM   2977  HA  TYR A 209      11.911 -10.599  39.326  1.00  0.00           H  
ATOM   2978  HB2 TYR A 209       9.025  -9.646  39.757  1.00  0.00           H  
ATOM   2979  HB3 TYR A 209       9.410 -11.000  38.751  1.00  0.00           H  
ATOM   2980  HD1 TYR A 209      10.443 -13.082  39.685  1.00  0.00           H  
ATOM   2981  HD2 TYR A 209       9.139  -9.829  42.209  1.00  0.00           H  
ATOM   2982  HE1 TYR A 209      10.502 -14.583  41.658  1.00  0.00           H  
ATOM   2983  HE2 TYR A 209       9.213 -11.326  44.177  1.00  0.00           H  
ATOM   2984  HH  TYR A 209       9.520 -13.485  44.906  1.00  0.00           H  
ATOM   2985  N   LEU A 210      12.140  -9.485  37.092  1.00 22.32           N  
ATOM   2986  CA  LEU A 210      12.239  -9.117  35.677  1.00 26.78           C  
ATOM   2987  C   LEU A 210      11.235  -9.922  34.833  1.00 31.10           C  
ATOM   2988  O   LEU A 210      10.678  -9.406  33.865  1.00 33.82           O  
ATOM   2989  CB  LEU A 210      13.662  -9.456  35.171  1.00 24.11           C  
ATOM   2990  CG  LEU A 210      14.826  -8.812  35.953  1.00 26.31           C  
ATOM   2991  CD1 LEU A 210      16.169  -9.212  35.324  1.00 30.77           C  
ATOM   2992  CD2 LEU A 210      14.703  -7.285  36.026  1.00 24.88           C  
ATOM   2993  H   LEU A 210      12.849 -10.110  37.446  1.00  0.00           H  
ATOM   2994  HA  LEU A 210      12.027  -8.054  35.554  1.00  0.00           H  
ATOM   2995  HB2 LEU A 210      13.805 -10.538  35.182  1.00  0.00           H  
ATOM   2996  HB3 LEU A 210      13.737  -9.158  34.124  1.00  0.00           H  
ATOM   2997  HG  LEU A 210      14.820  -9.191  36.976  1.00  0.00           H  
ATOM   2998 HD11 LEU A 210      16.998  -8.675  35.782  1.00  0.00           H  
ATOM   2999 HD12 LEU A 210      16.357 -10.279  35.445  1.00  0.00           H  
ATOM   3000 HD13 LEU A 210      16.191  -8.983  34.258  1.00  0.00           H  
ATOM   3001 HD21 LEU A 210      15.532  -6.853  36.583  1.00  0.00           H  
ATOM   3002 HD22 LEU A 210      14.700  -6.844  35.030  1.00  0.00           H  
ATOM   3003 HD23 LEU A 210      13.790  -6.973  36.531  1.00  0.00           H  
ATOM   3004  N   SER A 211      10.991 -11.171  35.251  1.00 34.20           N  
ATOM   3005  CA  SER A 211       9.973 -12.093  34.773  1.00 36.93           C  
ATOM   3006  C   SER A 211       9.436 -12.892  35.968  1.00 39.02           C  
ATOM   3007  O   SER A 211       9.953 -12.788  37.080  1.00 37.58           O  
ATOM   3008  CB  SER A 211      10.521 -12.936  33.600  1.00 35.99           C  
ATOM   3009  OG  SER A 211      11.371 -13.982  34.035  1.00 38.93           O  
ATOM   3010  H   SER A 211      11.502 -11.485  36.065  1.00  0.00           H  
ATOM   3011  HA  SER A 211       9.137 -11.498  34.399  1.00  0.00           H  
ATOM   3012  HB2 SER A 211       9.691 -13.388  33.055  1.00  0.00           H  
ATOM   3013  HB3 SER A 211      11.055 -12.309  32.885  1.00  0.00           H  
ATOM   3014  HG  SER A 211      11.676 -14.453  33.274  1.00  0.00           H  
ATOM   3015  N   LYS A 212       8.407 -13.717  35.734  1.00 42.42           N  
ATOM   3016  CA  LYS A 212       7.788 -14.615  36.716  1.00 46.19           C  
ATOM   3017  C   LYS A 212       8.736 -15.647  37.377  1.00 46.61           C  
ATOM   3018  O   LYS A 212       8.377 -16.190  38.421  1.00 47.86           O  
ATOM   3019  CB  LYS A 212       6.563 -15.291  36.054  1.00 49.13           C  
ATOM   3020  CG  LYS A 212       6.873 -16.182  34.831  1.00 57.91           C  
ATOM   3021  CD  LYS A 212       7.049 -17.672  35.168  1.00 62.72           C  
ATOM   3022  CE  LYS A 212       7.715 -18.449  34.026  1.00 64.13           C  
ATOM   3023  NZ  LYS A 212       7.920 -19.860  34.388  1.00 63.79           N1+
ATOM   3024  H   LYS A 212       8.019 -13.734  34.802  1.00  0.00           H  
ATOM   3025  HA  LYS A 212       7.416 -13.983  37.524  1.00  0.00           H  
ATOM   3026  HB2 LYS A 212       5.998 -15.859  36.795  1.00  0.00           H  
ATOM   3027  HB3 LYS A 212       5.883 -14.499  35.732  1.00  0.00           H  
ATOM   3028  HG2 LYS A 212       6.055 -16.094  34.115  1.00  0.00           H  
ATOM   3029  HG3 LYS A 212       7.754 -15.811  34.307  1.00  0.00           H  
ATOM   3030  HD2 LYS A 212       7.641 -17.788  36.073  1.00  0.00           H  
ATOM   3031  HD3 LYS A 212       6.074 -18.104  35.397  1.00  0.00           H  
ATOM   3032  HE2 LYS A 212       7.103 -18.398  33.125  1.00  0.00           H  
ATOM   3033  HE3 LYS A 212       8.684 -18.010  33.783  1.00  0.00           H  
ATOM   3034  HZ1 LYS A 212       8.508 -19.919  35.206  1.00  0.00           H  
ATOM   3035  HZ2 LYS A 212       7.026 -20.287  34.586  1.00  0.00           H  
ATOM   3036  HZ3 LYS A 212       8.358 -20.345  33.617  1.00  0.00           H  
ATOM   3037  N   LYS A 213       9.925 -15.910  36.797  1.00 45.24           N  
ATOM   3038  CA  LYS A 213      10.910 -16.896  37.266  1.00 43.30           C  
ATOM   3039  C   LYS A 213      12.331 -16.315  37.420  1.00 40.53           C  
ATOM   3040  O   LYS A 213      13.216 -17.017  37.906  1.00 40.74           O  
ATOM   3041  CB  LYS A 213      10.856 -18.150  36.358  1.00 49.32           C  
ATOM   3042  CG  LYS A 213      11.485 -19.421  36.965  1.00 54.81           C  
ATOM   3043  CD  LYS A 213      11.438 -20.634  36.027  1.00 59.20           C  
ATOM   3044  CE  LYS A 213      12.123 -21.861  36.649  1.00 60.09           C  
ATOM   3045  NZ  LYS A 213      12.140 -23.004  35.721  1.00 60.23           N1+
ATOM   3046  H   LYS A 213      10.150 -15.408  35.950  1.00  0.00           H  
ATOM   3047  HA  LYS A 213      10.630 -17.212  38.273  1.00  0.00           H  
ATOM   3048  HB2 LYS A 213       9.817 -18.381  36.134  1.00  0.00           H  
ATOM   3049  HB3 LYS A 213      11.324 -17.925  35.398  1.00  0.00           H  
ATOM   3050  HG2 LYS A 213      12.528 -19.248  37.219  1.00  0.00           H  
ATOM   3051  HG3 LYS A 213      10.979 -19.662  37.900  1.00  0.00           H  
ATOM   3052  HD2 LYS A 213      10.402 -20.873  35.785  1.00  0.00           H  
ATOM   3053  HD3 LYS A 213      11.929 -20.380  35.086  1.00  0.00           H  
ATOM   3054  HE2 LYS A 213      13.152 -21.623  36.922  1.00  0.00           H  
ATOM   3055  HE3 LYS A 213      11.609 -22.158  37.564  1.00  0.00           H  
ATOM   3056  HZ1 LYS A 213      12.648 -22.754  34.885  1.00  0.00           H  
ATOM   3057  HZ2 LYS A 213      12.596 -23.789  36.165  1.00  0.00           H  
ATOM   3058  HZ3 LYS A 213      11.195 -23.262  35.478  1.00  0.00           H  
ATOM   3059  N   LYS A 214      12.563 -15.047  37.042  1.00 36.11           N  
ATOM   3060  CA  LYS A 214      13.872 -14.395  37.093  1.00 32.24           C  
ATOM   3061  C   LYS A 214      13.751 -13.060  37.826  1.00 29.51           C  
ATOM   3062  O   LYS A 214      12.818 -12.301  37.576  1.00 27.11           O  
ATOM   3063  CB  LYS A 214      14.435 -14.256  35.665  1.00 32.12           C  
ATOM   3064  CG  LYS A 214      15.897 -13.775  35.614  1.00 38.63           C  
ATOM   3065  CD  LYS A 214      16.511 -13.823  34.205  1.00 47.48           C  
ATOM   3066  CE  LYS A 214      15.882 -12.821  33.225  1.00 54.80           C  
ATOM   3067  NZ  LYS A 214      16.561 -12.853  31.919  1.00 57.77           N1+
ATOM   3068  H   LYS A 214      11.792 -14.495  36.693  1.00  0.00           H  
ATOM   3069  HA  LYS A 214      14.571 -15.009  37.664  1.00  0.00           H  
ATOM   3070  HB2 LYS A 214      14.369 -15.225  35.166  1.00  0.00           H  
ATOM   3071  HB3 LYS A 214      13.805 -13.575  35.094  1.00  0.00           H  
ATOM   3072  HG2 LYS A 214      15.977 -12.763  36.010  1.00  0.00           H  
ATOM   3073  HG3 LYS A 214      16.498 -14.405  36.271  1.00  0.00           H  
ATOM   3074  HD2 LYS A 214      17.578 -13.613  34.290  1.00  0.00           H  
ATOM   3075  HD3 LYS A 214      16.433 -14.835  33.807  1.00  0.00           H  
ATOM   3076  HE2 LYS A 214      14.826 -13.042  33.068  1.00  0.00           H  
ATOM   3077  HE3 LYS A 214      15.941 -11.808  33.623  1.00  0.00           H  
ATOM   3078  HZ1 LYS A 214      16.129 -12.184  31.297  1.00  0.00           H  
ATOM   3079  HZ2 LYS A 214      17.536 -12.616  32.038  1.00  0.00           H  
ATOM   3080  HZ3 LYS A 214      16.487 -13.778  31.520  1.00  0.00           H  
ATOM   3081  N   TRP A 215      14.719 -12.777  38.709  1.00 26.38           N  
ATOM   3082  CA  TRP A 215      14.797 -11.565  39.514  1.00 25.29           C  
ATOM   3083  C   TRP A 215      16.240 -11.074  39.659  1.00 23.41           C  
ATOM   3084  O   TRP A 215      17.195 -11.823  39.451  1.00 24.45           O  
ATOM   3085  CB  TRP A 215      14.085 -11.758  40.874  1.00 21.60           C  
ATOM   3086  CG  TRP A 215      14.722 -12.738  41.814  1.00 22.44           C  
ATOM   3087  CD1 TRP A 215      15.727 -12.455  42.675  1.00 20.57           C  
ATOM   3088  CD2 TRP A 215      14.417 -14.151  42.005  1.00 22.73           C  
ATOM   3089  CE2 TRP A 215      15.301 -14.672  42.999  1.00 22.61           C  
ATOM   3090  CE3 TRP A 215      13.482 -15.050  41.440  1.00 24.10           C  
ATOM   3091  NE1 TRP A 215      16.081 -13.594  43.365  1.00 18.77           N  
ATOM   3092  CZ2 TRP A 215      15.259 -16.015  43.411  1.00 21.88           C  
ATOM   3093  CZ3 TRP A 215      13.425 -16.396  41.852  1.00 24.26           C  
ATOM   3094  CH2 TRP A 215      14.311 -16.880  42.835  1.00 22.31           C  
ATOM   3095  H   TRP A 215      15.464 -13.447  38.837  1.00  0.00           H  
ATOM   3096  HA  TRP A 215      14.278 -10.779  38.966  1.00  0.00           H  
ATOM   3097  HB2 TRP A 215      14.035 -10.804  41.397  1.00  0.00           H  
ATOM   3098  HB3 TRP A 215      13.050 -12.060  40.721  1.00  0.00           H  
ATOM   3099  HD1 TRP A 215      16.184 -11.482  42.784  1.00  0.00           H  
ATOM   3100  HE1 TRP A 215      16.826 -13.608  44.047  1.00  0.00           H  
ATOM   3101  HE3 TRP A 215      12.803 -14.697  40.678  1.00  0.00           H  
ATOM   3102  HZ2 TRP A 215      15.941 -16.378  44.165  1.00  0.00           H  
ATOM   3103  HZ3 TRP A 215      12.701 -17.062  41.404  1.00  0.00           H  
ATOM   3104  HH2 TRP A 215      14.264 -17.914  43.143  1.00  0.00           H  
ATOM   3105  N   VAL A 216      16.362  -9.815  40.091  1.00 22.35           N  
ATOM   3106  CA  VAL A 216      17.576  -9.166  40.573  1.00 20.04           C  
ATOM   3107  C   VAL A 216      17.321  -8.688  42.007  1.00 21.57           C  
ATOM   3108  O   VAL A 216      16.199  -8.316  42.348  1.00 20.99           O  
ATOM   3109  CB  VAL A 216      17.986  -8.005  39.628  1.00 20.53           C  
ATOM   3110  CG1 VAL A 216      18.556  -8.541  38.307  1.00 21.96           C  
ATOM   3111  CG2 VAL A 216      16.861  -6.985  39.357  1.00 19.58           C  
ATOM   3112  H   VAL A 216      15.507  -9.286  40.211  1.00  0.00           H  
ATOM   3113  HA  VAL A 216      18.393  -9.890  40.616  1.00  0.00           H  
ATOM   3114  HB  VAL A 216      18.796  -7.457  40.112  1.00  0.00           H  
ATOM   3115 HG11 VAL A 216      18.831  -7.729  37.634  1.00  0.00           H  
ATOM   3116 HG12 VAL A 216      19.450  -9.141  38.482  1.00  0.00           H  
ATOM   3117 HG13 VAL A 216      17.834  -9.175  37.796  1.00  0.00           H  
ATOM   3118 HG21 VAL A 216      17.224  -6.155  38.751  1.00  0.00           H  
ATOM   3119 HG22 VAL A 216      16.024  -7.438  38.827  1.00  0.00           H  
ATOM   3120 HG23 VAL A 216      16.473  -6.559  40.278  1.00  0.00           H  
ATOM   3121  N   MET A 217      18.367  -8.686  42.845  1.00 21.45           N  
ATOM   3122  CA  MET A 217      18.307  -8.173  44.211  1.00 20.86           C  
ATOM   3123  C   MET A 217      18.632  -6.675  44.177  1.00 18.72           C  
ATOM   3124  O   MET A 217      19.686  -6.285  43.674  1.00 20.31           O  
ATOM   3125  CB  MET A 217      19.367  -8.894  45.069  1.00 18.65           C  
ATOM   3126  CG  MET A 217      19.052 -10.383  45.303  1.00 18.93           C  
ATOM   3127  SD  MET A 217      17.474 -10.749  46.129  1.00 21.60           S  
ATOM   3128  CE  MET A 217      17.770 -10.012  47.757  1.00 19.21           C  
ATOM   3129  H   MET A 217      19.262  -9.006  42.506  1.00  0.00           H  
ATOM   3130  HA  MET A 217      17.317  -8.326  44.642  1.00  0.00           H  
ATOM   3131  HB2 MET A 217      20.350  -8.810  44.603  1.00  0.00           H  
ATOM   3132  HB3 MET A 217      19.458  -8.400  46.036  1.00  0.00           H  
ATOM   3133  HG2 MET A 217      19.052 -10.910  44.349  1.00  0.00           H  
ATOM   3134  HG3 MET A 217      19.851 -10.832  45.893  1.00  0.00           H  
ATOM   3135  HE1 MET A 217      16.923 -10.206  48.415  1.00  0.00           H  
ATOM   3136  HE2 MET A 217      18.666 -10.432  48.213  1.00  0.00           H  
ATOM   3137  HE3 MET A 217      17.893  -8.934  47.669  1.00  0.00           H  
ATOM   3138  N   VAL A 218      17.722  -5.848  44.714  1.00 16.51           N  
ATOM   3139  CA  VAL A 218      17.799  -4.386  44.742  1.00 18.13           C  
ATOM   3140  C   VAL A 218      17.447  -3.848  46.137  1.00 18.99           C  
ATOM   3141  O   VAL A 218      16.625  -4.465  46.817  1.00 19.61           O  
ATOM   3142  CB  VAL A 218      16.934  -3.753  43.619  1.00 18.11           C  
ATOM   3143  CG1 VAL A 218      17.388  -4.216  42.231  1.00 20.14           C  
ATOM   3144  CG2 VAL A 218      15.417  -3.957  43.799  1.00 15.85           C  
ATOM   3145  H   VAL A 218      16.886  -6.259  45.114  1.00  0.00           H  
ATOM   3146  HA  VAL A 218      18.837  -4.117  44.548  1.00  0.00           H  
ATOM   3147  HB  VAL A 218      17.104  -2.676  43.648  1.00  0.00           H  
ATOM   3148 HG11 VAL A 218      17.119  -3.493  41.468  1.00  0.00           H  
ATOM   3149 HG12 VAL A 218      18.468  -4.321  42.189  1.00  0.00           H  
ATOM   3150 HG13 VAL A 218      16.955  -5.181  41.973  1.00  0.00           H  
ATOM   3151 HG21 VAL A 218      14.866  -3.527  42.962  1.00  0.00           H  
ATOM   3152 HG22 VAL A 218      15.164  -5.015  43.860  1.00  0.00           H  
ATOM   3153 HG23 VAL A 218      15.046  -3.474  44.704  1.00  0.00           H  
ATOM   3154  N   PRO A 219      18.003  -2.687  46.556  1.00 18.20           N  
ATOM   3155  CA  PRO A 219      17.605  -2.010  47.794  1.00 18.30           C  
ATOM   3156  C   PRO A 219      16.175  -1.462  47.658  1.00 19.51           C  
ATOM   3157  O   PRO A 219      15.922  -0.530  46.899  1.00 20.95           O  
ATOM   3158  CB  PRO A 219      18.658  -0.911  48.010  1.00 20.55           C  
ATOM   3159  CG  PRO A 219      19.275  -0.655  46.643  1.00 22.43           C  
ATOM   3160  CD  PRO A 219      19.051  -1.941  45.853  1.00 18.21           C  
ATOM   3161  HA  PRO A 219      17.650  -2.709  48.632  1.00  0.00           H  
ATOM   3162  HB2 PRO A 219      18.256   0.000  48.453  1.00  0.00           H  
ATOM   3163  HB3 PRO A 219      19.428  -1.285  48.686  1.00  0.00           H  
ATOM   3164  HG2 PRO A 219      18.753   0.159  46.147  1.00  0.00           H  
ATOM   3165  HG3 PRO A 219      20.328  -0.377  46.704  1.00  0.00           H  
ATOM   3166  HD2 PRO A 219      18.782  -1.711  44.822  1.00  0.00           H  
ATOM   3167  HD3 PRO A 219      19.966  -2.534  45.842  1.00  0.00           H  
ATOM   3168  N   MET A 220      15.243  -2.104  48.373  1.00 17.29           N  
ATOM   3169  CA  MET A 220      13.816  -1.833  48.358  1.00 17.38           C  
ATOM   3170  C   MET A 220      13.502  -0.992  49.598  1.00 19.72           C  
ATOM   3171  O   MET A 220      13.497  -1.501  50.719  1.00 20.72           O  
ATOM   3172  CB  MET A 220      13.084  -3.192  48.411  1.00 14.52           C  
ATOM   3173  CG  MET A 220      11.582  -3.111  48.094  1.00 17.85           C  
ATOM   3174  SD  MET A 220      11.156  -2.741  46.366  1.00 20.95           S  
ATOM   3175  CE  MET A 220      11.688  -4.263  45.534  1.00 17.45           C  
ATOM   3176  H   MET A 220      15.544  -2.862  48.973  1.00  0.00           H  
ATOM   3177  HA  MET A 220      13.528  -1.301  47.455  1.00  0.00           H  
ATOM   3178  HB2 MET A 220      13.554  -3.871  47.701  1.00  0.00           H  
ATOM   3179  HB3 MET A 220      13.217  -3.663  49.386  1.00  0.00           H  
ATOM   3180  HG2 MET A 220      11.106  -4.056  48.355  1.00  0.00           H  
ATOM   3181  HG3 MET A 220      11.119  -2.353  48.726  1.00  0.00           H  
ATOM   3182  HE1 MET A 220      11.441  -4.210  44.474  1.00  0.00           H  
ATOM   3183  HE2 MET A 220      12.764  -4.404  45.621  1.00  0.00           H  
ATOM   3184  HE3 MET A 220      11.185  -5.131  45.961  1.00  0.00           H  
ATOM   3185  N   MET A 221      13.230   0.301  49.367  1.00 19.02           N  
ATOM   3186  CA  MET A 221      12.812   1.288  50.363  1.00 15.77           C  
ATOM   3187  C   MET A 221      11.367   0.994  50.771  1.00 15.92           C  
ATOM   3188  O   MET A 221      10.601   0.482  49.954  1.00 14.79           O  
ATOM   3189  CB  MET A 221      12.842   2.703  49.747  1.00 13.98           C  
ATOM   3190  CG  MET A 221      14.095   3.031  48.928  1.00 12.94           C  
ATOM   3191  SD  MET A 221      14.162   4.740  48.342  1.00 14.92           S  
ATOM   3192  CE  MET A 221      12.819   4.765  47.128  1.00 11.26           C  
ATOM   3193  H   MET A 221      13.224   0.612  48.406  1.00  0.00           H  
ATOM   3194  HA  MET A 221      13.467   1.246  51.230  1.00  0.00           H  
ATOM   3195  HB2 MET A 221      11.969   2.855  49.112  1.00  0.00           H  
ATOM   3196  HB3 MET A 221      12.756   3.431  50.553  1.00  0.00           H  
ATOM   3197  HG2 MET A 221      14.984   2.855  49.533  1.00  0.00           H  
ATOM   3198  HG3 MET A 221      14.169   2.377  48.059  1.00  0.00           H  
ATOM   3199  HE1 MET A 221      12.773   5.741  46.646  1.00  0.00           H  
ATOM   3200  HE2 MET A 221      12.981   4.008  46.362  1.00  0.00           H  
ATOM   3201  HE3 MET A 221      11.858   4.578  47.605  1.00  0.00           H  
ATOM   3202  N   SER A 222      10.990   1.334  52.014  1.00 16.26           N  
ATOM   3203  CA  SER A 222       9.640   1.109  52.520  1.00 18.38           C  
ATOM   3204  C   SER A 222       9.105   2.236  53.407  1.00 18.68           C  
ATOM   3205  O   SER A 222       9.852   2.886  54.137  1.00 20.76           O  
ATOM   3206  CB  SER A 222       9.472  -0.322  53.070  1.00 19.99           C  
ATOM   3207  OG  SER A 222      10.060  -0.484  54.344  1.00 25.47           O  
ATOM   3208  H   SER A 222      11.658   1.764  52.637  1.00  0.00           H  
ATOM   3209  HA  SER A 222       9.006   1.167  51.640  1.00  0.00           H  
ATOM   3210  HB2 SER A 222       8.411  -0.562  53.158  1.00  0.00           H  
ATOM   3211  HB3 SER A 222       9.902  -1.053  52.386  1.00  0.00           H  
ATOM   3212  HG  SER A 222      10.997  -0.372  54.258  1.00  0.00           H  
ATOM   3213  N   LEU A 223       7.783   2.436  53.313  1.00 20.38           N  
ATOM   3214  CA  LEU A 223       6.956   3.325  54.116  1.00 23.54           C  
ATOM   3215  C   LEU A 223       5.786   2.515  54.671  1.00 26.20           C  
ATOM   3216  O   LEU A 223       5.274   1.626  53.991  1.00 26.93           O  
ATOM   3217  CB  LEU A 223       6.477   4.526  53.270  1.00 23.16           C  
ATOM   3218  CG  LEU A 223       7.504   5.670  53.196  1.00 24.52           C  
ATOM   3219  CD1 LEU A 223       7.202   6.621  52.034  1.00 27.45           C  
ATOM   3220  CD2 LEU A 223       7.559   6.460  54.512  1.00 26.73           C  
ATOM   3221  H   LEU A 223       7.280   1.847  52.662  1.00  0.00           H  
ATOM   3222  HA  LEU A 223       7.530   3.675  54.975  1.00  0.00           H  
ATOM   3223  HB2 LEU A 223       6.230   4.176  52.266  1.00  0.00           H  
ATOM   3224  HB3 LEU A 223       5.548   4.932  53.671  1.00  0.00           H  
ATOM   3225  HG  LEU A 223       8.488   5.240  53.013  1.00  0.00           H  
ATOM   3226 HD11 LEU A 223       8.023   7.322  51.887  1.00  0.00           H  
ATOM   3227 HD12 LEU A 223       7.068   6.079  51.098  1.00  0.00           H  
ATOM   3228 HD13 LEU A 223       6.301   7.199  52.233  1.00  0.00           H  
ATOM   3229 HD21 LEU A 223       8.249   7.296  54.431  1.00  0.00           H  
ATOM   3230 HD22 LEU A 223       6.583   6.869  54.773  1.00  0.00           H  
ATOM   3231 HD23 LEU A 223       7.899   5.847  55.346  1.00  0.00           H  
ATOM   3232  N   HIS A 224       5.374   2.825  55.908  1.00 28.76           N  
ATOM   3233  CA  HIS A 224       4.337   2.115  56.652  1.00 33.85           C  
ATOM   3234  C   HIS A 224       3.307   3.122  57.168  1.00 34.06           C  
ATOM   3235  O   HIS A 224       3.687   4.127  57.770  1.00 32.45           O  
ATOM   3236  CB  HIS A 224       4.974   1.313  57.808  1.00 36.86           C  
ATOM   3237  CG  HIS A 224       6.036   0.324  57.387  1.00 45.26           C  
ATOM   3238  CD2 HIS A 224       7.394   0.497  57.187  1.00 48.08           C  
ATOM   3239  ND1 HIS A 224       5.747  -1.000  57.088  1.00 48.78           N1+
ATOM   3240  CE1 HIS A 224       6.891  -1.571  56.713  1.00 49.94           C  
ATOM   3241  NE2 HIS A 224       7.908  -0.713  56.753  1.00 51.71           N  
ATOM   3242  H   HIS A 224       5.823   3.595  56.383  1.00  0.00           H  
ATOM   3243  HA  HIS A 224       3.827   1.417  55.991  1.00  0.00           H  
ATOM   3244  HB2 HIS A 224       5.436   2.001  58.518  1.00  0.00           H  
ATOM   3245  HB3 HIS A 224       4.203   0.778  58.364  1.00  0.00           H  
ATOM   3246  HD1 HIS A 224       4.844  -1.453  57.125  1.00  0.00           H  
ATOM   3247  HD2 HIS A 224       8.031   1.365  57.289  1.00  0.00           H  
ATOM   3248  HE1 HIS A 224       6.979  -2.600  56.395  1.00  0.00           H  
ATOM   3249  HE2 HIS A 224       8.865  -0.895  56.478  1.00  0.00           H  
ATOM   3250  N   HIS A 225       2.012   2.841  56.938  1.00 36.50           N  
ATOM   3251  CA  HIS A 225       0.849   3.581  57.447  1.00 39.71           C  
ATOM   3252  C   HIS A 225       0.768   5.000  56.854  1.00 38.08           C  
ATOM   3253  O   HIS A 225       0.866   5.992  57.576  1.00 38.69           O  
ATOM   3254  CB  HIS A 225       0.771   3.542  58.991  1.00 45.54           C  
ATOM   3255  CG  HIS A 225       0.772   2.147  59.568  1.00 55.58           C  
ATOM   3256  CD2 HIS A 225      -0.173   1.144  59.534  1.00 59.79           C  
ATOM   3257  ND1 HIS A 225       1.852   1.617  60.254  1.00 60.13           N  
ATOM   3258  CE1 HIS A 225       1.524   0.368  60.599  1.00 62.30           C  
ATOM   3259  NE2 HIS A 225       0.312   0.012  60.193  1.00 62.83           N  
ATOM   3260  H   HIS A 225       1.808   1.990  56.431  1.00  0.00           H  
ATOM   3261  HA  HIS A 225      -0.027   3.049  57.074  1.00  0.00           H  
ATOM   3262  HB2 HIS A 225       1.586   4.110  59.441  1.00  0.00           H  
ATOM   3263  HB3 HIS A 225      -0.149   4.029  59.318  1.00  0.00           H  
ATOM   3264  HD1 HIS A 225       2.719   2.089  60.463  1.00  0.00           H  
ATOM   3265  HD2 HIS A 225      -1.154   1.148  59.082  1.00  0.00           H  
ATOM   3266  HE1 HIS A 225       2.181  -0.288  61.151  1.00  0.00           H  
ATOM   3267  N   LEU A 226       0.627   5.071  55.523  1.00 36.87           N  
ATOM   3268  CA  LEU A 226       0.622   6.278  54.698  1.00 33.52           C  
ATOM   3269  C   LEU A 226      -0.715   6.376  53.954  1.00 31.17           C  
ATOM   3270  O   LEU A 226      -1.205   5.371  53.440  1.00 30.61           O  
ATOM   3271  CB  LEU A 226       1.842   6.277  53.738  1.00 33.79           C  
ATOM   3272  CG  LEU A 226       1.989   5.091  52.741  1.00 34.23           C  
ATOM   3273  CD1 LEU A 226       2.905   5.467  51.574  1.00 36.94           C  
ATOM   3274  CD2 LEU A 226       2.524   3.802  53.389  1.00 33.79           C  
ATOM   3275  H   LEU A 226       0.523   4.197  55.025  1.00  0.00           H  
ATOM   3276  HA  LEU A 226       0.708   7.159  55.337  1.00  0.00           H  
ATOM   3277  HB2 LEU A 226       1.794   7.203  53.164  1.00  0.00           H  
ATOM   3278  HB3 LEU A 226       2.758   6.361  54.325  1.00  0.00           H  
ATOM   3279  HG  LEU A 226       1.022   4.871  52.295  1.00  0.00           H  
ATOM   3280 HD11 LEU A 226       3.135   4.603  50.955  1.00  0.00           H  
ATOM   3281 HD12 LEU A 226       2.423   6.184  50.916  1.00  0.00           H  
ATOM   3282 HD13 LEU A 226       3.848   5.882  51.929  1.00  0.00           H  
ATOM   3283 HD21 LEU A 226       2.748   3.039  52.643  1.00  0.00           H  
ATOM   3284 HD22 LEU A 226       3.435   3.998  53.948  1.00  0.00           H  
ATOM   3285 HD23 LEU A 226       1.814   3.351  54.075  1.00  0.00           H  
ATOM   3286  N   THR A 226A     -1.308   7.580  53.901  1.00 27.30           N  
ATOM   3287  CA  THR A 226A     -2.626   7.816  53.306  1.00 27.60           C  
ATOM   3288  C   THR A 226A     -2.424   8.599  51.998  1.00 26.41           C  
ATOM   3289  O   THR A 226A     -2.513   9.826  51.995  1.00 24.66           O  
ATOM   3290  CB  THR A 226A     -3.521   8.587  54.315  1.00 27.82           C  
ATOM   3291  CG2 THR A 226A     -4.990   8.677  53.867  1.00 28.28           C  
ATOM   3292  OG1 THR A 226A     -3.547   7.905  55.551  1.00 28.28           O  
ATOM   3293  H   THR A 226A     -0.835   8.372  54.310  1.00  0.00           H  
ATOM   3294  HA  THR A 226A     -3.121   6.876  53.080  1.00  0.00           H  
ATOM   3295  HB  THR A 226A     -3.126   9.587  54.499  1.00  0.00           H  
ATOM   3296  HG1 THR A 226A     -2.664   7.846  55.883  1.00  0.00           H  
ATOM   3297 HG21 THR A 226A     -5.583   9.250  54.580  1.00  0.00           H  
ATOM   3298 HG22 THR A 226A     -5.093   9.154  52.898  1.00  0.00           H  
ATOM   3299 HG23 THR A 226A     -5.438   7.687  53.786  1.00  0.00           H  
ATOM   3300  N   ILE A 227      -2.128   7.887  50.896  1.00 25.19           N  
ATOM   3301  CA  ILE A 227      -1.867   8.451  49.564  1.00 22.57           C  
ATOM   3302  C   ILE A 227      -3.116   8.410  48.666  1.00 21.05           C  
ATOM   3303  O   ILE A 227      -4.002   7.583  48.891  1.00 19.20           O  
ATOM   3304  CB  ILE A 227      -0.772   7.624  48.814  1.00 21.48           C  
ATOM   3305  CG1 ILE A 227      -0.900   6.090  48.925  1.00 23.86           C  
ATOM   3306  CG2 ILE A 227       0.616   8.095  49.216  1.00 19.58           C  
ATOM   3307  CD1 ILE A 227       0.215   5.349  48.172  1.00 23.90           C  
ATOM   3308  H   ILE A 227      -2.095   6.881  50.978  1.00  0.00           H  
ATOM   3309  HA  ILE A 227      -1.531   9.481  49.683  1.00  0.00           H  
ATOM   3310  HB  ILE A 227      -0.825   7.843  47.747  1.00  0.00           H  
ATOM   3311 HG12 ILE A 227      -0.879   5.777  49.968  1.00  0.00           H  
ATOM   3312 HG13 ILE A 227      -1.864   5.777  48.524  1.00  0.00           H  
ATOM   3313 HG21 ILE A 227       1.406   7.643  48.619  1.00  0.00           H  
ATOM   3314 HG22 ILE A 227       0.707   9.170  49.075  1.00  0.00           H  
ATOM   3315 HG23 ILE A 227       0.790   7.835  50.255  1.00  0.00           H  
ATOM   3316 HD11 ILE A 227      -0.079   4.337  47.900  1.00  0.00           H  
ATOM   3317 HD12 ILE A 227       0.480   5.870  47.255  1.00  0.00           H  
ATOM   3318 HD13 ILE A 227       1.114   5.284  48.784  1.00  0.00           H  
ATOM   3319  N   PRO A 228      -3.127   9.215  47.575  1.00 18.83           N  
ATOM   3320  CA  PRO A 228      -3.991   9.001  46.411  1.00 19.41           C  
ATOM   3321  C   PRO A 228      -3.688   7.628  45.776  1.00 17.37           C  
ATOM   3322  O   PRO A 228      -2.539   7.330  45.446  1.00 16.09           O  
ATOM   3323  CB  PRO A 228      -3.701  10.154  45.436  1.00 19.02           C  
ATOM   3324  CG  PRO A 228      -2.577  10.986  46.045  1.00 20.46           C  
ATOM   3325  CD  PRO A 228      -2.229  10.352  47.383  1.00 16.54           C  
ATOM   3326  HA  PRO A 228      -5.032   9.055  46.730  1.00  0.00           H  
ATOM   3327  HB2 PRO A 228      -3.422   9.803  44.444  1.00  0.00           H  
ATOM   3328  HB3 PRO A 228      -4.592  10.767  45.303  1.00  0.00           H  
ATOM   3329  HG2 PRO A 228      -1.688  11.013  45.425  1.00  0.00           H  
ATOM   3330  HG3 PRO A 228      -2.876  12.024  46.155  1.00  0.00           H  
ATOM   3331  HD2 PRO A 228      -1.191  10.029  47.367  1.00  0.00           H  
ATOM   3332  HD3 PRO A 228      -2.321  11.061  48.199  1.00  0.00           H  
ATOM   3333  N   TYR A 229      -4.731   6.802  45.648  1.00 18.18           N  
ATOM   3334  CA  TYR A 229      -4.718   5.416  45.196  1.00 18.95           C  
ATOM   3335  C   TYR A 229      -5.891   5.201  44.238  1.00 20.64           C  
ATOM   3336  O   TYR A 229      -6.973   5.750  44.438  1.00 22.30           O  
ATOM   3337  CB  TYR A 229      -4.772   4.483  46.429  1.00 19.12           C  
ATOM   3338  CG  TYR A 229      -4.829   2.982  46.160  1.00 21.56           C  
ATOM   3339  CD1 TYR A 229      -6.054   2.362  45.824  1.00 22.02           C  
ATOM   3340  CD2 TYR A 229      -3.669   2.190  46.277  1.00 21.20           C  
ATOM   3341  CE1 TYR A 229      -6.114   0.975  45.593  1.00 23.10           C  
ATOM   3342  CE2 TYR A 229      -3.729   0.803  46.046  1.00 23.36           C  
ATOM   3343  CZ  TYR A 229      -4.949   0.193  45.702  1.00 25.99           C  
ATOM   3344  OH  TYR A 229      -4.996  -1.153  45.485  1.00 27.89           O  
ATOM   3345  H   TYR A 229      -5.629   7.141  45.972  1.00  0.00           H  
ATOM   3346  HA  TYR A 229      -3.793   5.224  44.651  1.00  0.00           H  
ATOM   3347  HB2 TYR A 229      -3.918   4.689  47.076  1.00  0.00           H  
ATOM   3348  HB3 TYR A 229      -5.654   4.742  47.016  1.00  0.00           H  
ATOM   3349  HD1 TYR A 229      -6.955   2.952  45.743  1.00  0.00           H  
ATOM   3350  HD2 TYR A 229      -2.731   2.637  46.567  1.00  0.00           H  
ATOM   3351  HE1 TYR A 229      -7.058   0.518  45.335  1.00  0.00           H  
ATOM   3352  HE2 TYR A 229      -2.837   0.204  46.138  1.00  0.00           H  
ATOM   3353  HH  TYR A 229      -5.862  -1.467  45.274  1.00  0.00           H  
ATOM   3354  N   PHE A 230      -5.682   4.341  43.234  1.00 20.75           N  
ATOM   3355  CA  PHE A 230      -6.712   3.808  42.361  1.00 19.33           C  
ATOM   3356  C   PHE A 230      -6.288   2.423  41.875  1.00 21.28           C  
ATOM   3357  O   PHE A 230      -5.293   2.304  41.164  1.00 19.46           O  
ATOM   3358  CB  PHE A 230      -7.028   4.791  41.216  1.00 19.91           C  
ATOM   3359  CG  PHE A 230      -8.030   4.270  40.202  1.00 21.89           C  
ATOM   3360  CD1 PHE A 230      -9.319   3.881  40.625  1.00 23.90           C  
ATOM   3361  CD2 PHE A 230      -7.670   4.144  38.844  1.00 22.41           C  
ATOM   3362  CE1 PHE A 230     -10.240   3.361  39.697  1.00 25.50           C  
ATOM   3363  CE2 PHE A 230      -8.598   3.635  37.915  1.00 22.25           C  
ATOM   3364  CZ  PHE A 230      -9.880   3.240  38.341  1.00 25.47           C  
ATOM   3365  H   PHE A 230      -4.749   3.965  43.115  1.00  0.00           H  
ATOM   3366  HA  PHE A 230      -7.620   3.679  42.955  1.00  0.00           H  
ATOM   3367  HB2 PHE A 230      -7.427   5.717  41.627  1.00  0.00           H  
ATOM   3368  HB3 PHE A 230      -6.108   5.065  40.699  1.00  0.00           H  
ATOM   3369  HD1 PHE A 230      -9.606   3.979  41.663  1.00  0.00           H  
ATOM   3370  HD2 PHE A 230      -6.684   4.432  38.510  1.00  0.00           H  
ATOM   3371  HE1 PHE A 230     -11.224   3.059  40.024  1.00  0.00           H  
ATOM   3372  HE2 PHE A 230      -8.328   3.538  36.874  1.00  0.00           H  
ATOM   3373  HZ  PHE A 230     -10.586   2.843  37.627  1.00  0.00           H  
ATOM   3374  N   ARG A 231      -7.083   1.393  42.200  1.00 20.62           N  
ATOM   3375  CA  ARG A 231      -6.981   0.078  41.583  1.00 23.38           C  
ATOM   3376  C   ARG A 231      -7.885   0.083  40.344  1.00 26.01           C  
ATOM   3377  O   ARG A 231      -9.110   0.131  40.461  1.00 26.81           O  
ATOM   3378  CB  ARG A 231      -7.452  -1.001  42.586  1.00 24.23           C  
ATOM   3379  CG  ARG A 231      -7.547  -2.430  42.014  1.00 25.15           C  
ATOM   3380  CD  ARG A 231      -6.221  -2.976  41.465  1.00 26.18           C  
ATOM   3381  NE  ARG A 231      -6.447  -4.185  40.671  1.00 26.81           N  
ATOM   3382  CZ  ARG A 231      -5.516  -4.848  39.971  1.00 26.30           C  
ATOM   3383  NH1 ARG A 231      -4.235  -4.454  39.970  1.00 24.50           N1+
ATOM   3384  NH2 ARG A 231      -5.879  -5.931  39.275  1.00 27.72           N1+
ATOM   3385  H   ARG A 231      -7.895   1.573  42.773  1.00  0.00           H  
ATOM   3386  HA  ARG A 231      -5.948  -0.124  41.298  1.00  0.00           H  
ATOM   3387  HB2 ARG A 231      -6.768  -1.012  43.433  1.00  0.00           H  
ATOM   3388  HB3 ARG A 231      -8.425  -0.726  42.995  1.00  0.00           H  
ATOM   3389  HG2 ARG A 231      -7.898  -3.096  42.803  1.00  0.00           H  
ATOM   3390  HG3 ARG A 231      -8.313  -2.476  41.241  1.00  0.00           H  
ATOM   3391  HD2 ARG A 231      -5.738  -2.256  40.807  1.00  0.00           H  
ATOM   3392  HD3 ARG A 231      -5.527  -3.190  42.279  1.00  0.00           H  
ATOM   3393  HE  ARG A 231      -7.386  -4.578  40.719  1.00  0.00           H  
ATOM   3394 HH11 ARG A 231      -3.951  -3.634  40.488  1.00  0.00           H  
ATOM   3395 HH12 ARG A 231      -3.528  -5.026  39.511  1.00  0.00           H  
ATOM   3396 HH21 ARG A 231      -6.842  -6.241  39.272  1.00  0.00           H  
ATOM   3397 HH22 ARG A 231      -5.180  -6.461  38.755  1.00  0.00           H  
ATOM   3398  N   ASP A 232      -7.260   0.014  39.162  1.00 25.67           N  
ATOM   3399  CA  ASP A 232      -7.924  -0.109  37.875  1.00 28.76           C  
ATOM   3400  C   ASP A 232      -8.041  -1.608  37.558  1.00 31.23           C  
ATOM   3401  O   ASP A 232      -7.080  -2.238  37.116  1.00 31.29           O  
ATOM   3402  CB  ASP A 232      -7.054   0.619  36.821  1.00 29.75           C  
ATOM   3403  CG  ASP A 232      -7.724   0.816  35.458  1.00 32.83           C  
ATOM   3404  OD1 ASP A 232      -8.760   0.172  35.190  1.00 36.09           O  
ATOM   3405  OD2 ASP A 232      -7.187   1.638  34.688  1.00 32.68           O1-
ATOM   3406  H   ASP A 232      -6.250  -0.043  39.154  1.00  0.00           H  
ATOM   3407  HA  ASP A 232      -8.913   0.354  37.911  1.00  0.00           H  
ATOM   3408  HB2 ASP A 232      -6.779   1.605  37.195  1.00  0.00           H  
ATOM   3409  HB3 ASP A 232      -6.112   0.097  36.662  1.00  0.00           H  
ATOM   3410  N   GLU A 233      -9.237  -2.172  37.787  1.00 33.08           N  
ATOM   3411  CA  GLU A 233      -9.553  -3.573  37.508  1.00 36.94           C  
ATOM   3412  C   GLU A 233      -9.792  -3.822  36.009  1.00 38.01           C  
ATOM   3413  O   GLU A 233      -9.637  -4.960  35.566  1.00 39.25           O  
ATOM   3414  CB  GLU A 233     -10.845  -3.957  38.271  1.00 38.33           C  
ATOM   3415  CG  GLU A 233     -10.632  -4.245  39.772  1.00 45.11           C  
ATOM   3416  CD  GLU A 233      -9.691  -5.422  40.053  1.00 47.69           C  
ATOM   3417  OE1 GLU A 233      -9.649  -6.358  39.225  1.00 49.58           O  
ATOM   3418  OE2 GLU A 233      -9.000  -5.355  41.092  1.00 50.88           O1-
ATOM   3419  H   GLU A 233      -9.972  -1.596  38.172  1.00  0.00           H  
ATOM   3420  HA  GLU A 233      -8.716  -4.204  37.811  1.00  0.00           H  
ATOM   3421  HB2 GLU A 233     -11.593  -3.170  38.156  1.00  0.00           H  
ATOM   3422  HB3 GLU A 233     -11.299  -4.844  37.825  1.00  0.00           H  
ATOM   3423  HG2 GLU A 233     -10.251  -3.351  40.265  1.00  0.00           H  
ATOM   3424  HG3 GLU A 233     -11.592  -4.466  40.238  1.00  0.00           H  
ATOM   3425  N   GLU A 234     -10.132  -2.781  35.227  1.00 39.51           N  
ATOM   3426  CA  GLU A 234     -10.348  -2.864  33.782  1.00 41.34           C  
ATOM   3427  C   GLU A 234      -9.024  -3.072  33.020  1.00 40.64           C  
ATOM   3428  O   GLU A 234      -8.985  -3.895  32.106  1.00 40.45           O  
ATOM   3429  CB  GLU A 234     -11.074  -1.582  33.312  1.00 48.45           C  
ATOM   3430  CG  GLU A 234     -11.314  -1.474  31.791  1.00 56.14           C  
ATOM   3431  CD  GLU A 234     -12.034  -0.177  31.427  1.00 60.41           C  
ATOM   3432  OE1 GLU A 234     -13.231  -0.070  31.774  1.00 62.68           O  
ATOM   3433  OE2 GLU A 234     -11.371   0.693  30.823  1.00 61.24           O1-
ATOM   3434  H   GLU A 234     -10.198  -1.866  35.650  1.00  0.00           H  
ATOM   3435  HA  GLU A 234     -10.996  -3.718  33.576  1.00  0.00           H  
ATOM   3436  HB2 GLU A 234     -12.032  -1.516  33.830  1.00  0.00           H  
ATOM   3437  HB3 GLU A 234     -10.507  -0.708  33.626  1.00  0.00           H  
ATOM   3438  HG2 GLU A 234     -10.373  -1.505  31.240  1.00  0.00           H  
ATOM   3439  HG3 GLU A 234     -11.910  -2.318  31.443  1.00  0.00           H  
ATOM   3440  N   LEU A 235      -7.949  -2.359  33.407  1.00 37.51           N  
ATOM   3441  CA  LEU A 235      -6.626  -2.455  32.778  1.00 32.21           C  
ATOM   3442  C   LEU A 235      -5.639  -3.335  33.564  1.00 29.23           C  
ATOM   3443  O   LEU A 235      -4.520  -3.532  33.088  1.00 28.43           O  
ATOM   3444  CB  LEU A 235      -6.019  -1.040  32.624  1.00 32.88           C  
ATOM   3445  CG  LEU A 235      -6.785  -0.103  31.664  1.00 36.26           C  
ATOM   3446  CD1 LEU A 235      -6.046   1.236  31.510  1.00 38.22           C  
ATOM   3447  CD2 LEU A 235      -7.002  -0.733  30.279  1.00 37.48           C  
ATOM   3448  H   LEU A 235      -8.066  -1.684  34.152  1.00  0.00           H  
ATOM   3449  HA  LEU A 235      -6.700  -2.919  31.795  1.00  0.00           H  
ATOM   3450  HB2 LEU A 235      -5.936  -0.570  33.603  1.00  0.00           H  
ATOM   3451  HB3 LEU A 235      -4.995  -1.122  32.254  1.00  0.00           H  
ATOM   3452  HG  LEU A 235      -7.765   0.109  32.095  1.00  0.00           H  
ATOM   3453 HD11 LEU A 235      -6.621   1.932  30.899  1.00  0.00           H  
ATOM   3454 HD12 LEU A 235      -5.872   1.712  32.473  1.00  0.00           H  
ATOM   3455 HD13 LEU A 235      -5.075   1.100  31.032  1.00  0.00           H  
ATOM   3456 HD21 LEU A 235      -7.406  -0.006  29.574  1.00  0.00           H  
ATOM   3457 HD22 LEU A 235      -6.063  -1.112  29.874  1.00  0.00           H  
ATOM   3458 HD23 LEU A 235      -7.712  -1.559  30.318  1.00  0.00           H  
ATOM   3459  N   SER A 236      -6.034  -3.879  34.731  1.00 28.23           N  
ATOM   3460  CA  SER A 236      -5.262  -4.815  35.559  1.00 28.55           C  
ATOM   3461  C   SER A 236      -3.978  -4.155  36.097  1.00 26.81           C  
ATOM   3462  O   SER A 236      -2.878  -4.679  35.913  1.00 24.96           O  
ATOM   3463  CB  SER A 236      -4.995  -6.139  34.800  1.00 29.63           C  
ATOM   3464  OG  SER A 236      -6.206  -6.827  34.564  1.00 33.98           O  
ATOM   3465  H   SER A 236      -6.961  -3.647  35.059  1.00  0.00           H  
ATOM   3466  HA  SER A 236      -5.874  -5.041  36.434  1.00  0.00           H  
ATOM   3467  HB2 SER A 236      -4.477  -5.977  33.856  1.00  0.00           H  
ATOM   3468  HB3 SER A 236      -4.362  -6.799  35.391  1.00  0.00           H  
ATOM   3469  HG  SER A 236      -6.786  -6.254  34.086  1.00  0.00           H  
ATOM   3470  N   CYS A 237      -4.121  -2.963  36.699  1.00 23.81           N  
ATOM   3471  CA  CYS A 237      -3.029  -2.135  37.203  1.00 22.60           C  
ATOM   3472  C   CYS A 237      -3.444  -1.340  38.443  1.00 21.41           C  
ATOM   3473  O   CYS A 237      -4.610  -0.983  38.595  1.00 20.05           O  
ATOM   3474  CB  CYS A 237      -2.394  -1.289  36.075  1.00 19.39           C  
ATOM   3475  SG  CYS A 237      -3.492   0.010  35.434  1.00 21.79           S  
ATOM   3476  H   CYS A 237      -5.058  -2.593  36.804  1.00  0.00           H  
ATOM   3477  HA  CYS A 237      -2.261  -2.826  37.554  1.00  0.00           H  
ATOM   3478  HB2 CYS A 237      -1.479  -0.815  36.431  1.00  0.00           H  
ATOM   3479  HB3 CYS A 237      -2.115  -1.927  35.240  1.00  0.00           H  
ATOM   3480  HG  CYS A 237      -3.696   0.618  36.606  1.00  0.00           H  
ATOM   3481  N   THR A 238      -2.474  -1.051  39.320  1.00 21.88           N  
ATOM   3482  CA  THR A 238      -2.640  -0.225  40.511  1.00 21.25           C  
ATOM   3483  C   THR A 238      -1.869   1.077  40.266  1.00 20.26           C  
ATOM   3484  O   THR A 238      -0.665   1.047  40.012  1.00 21.05           O  
ATOM   3485  CB  THR A 238      -2.071  -0.986  41.733  1.00 22.09           C  
ATOM   3486  CG2 THR A 238      -2.110  -0.173  43.039  1.00 20.06           C  
ATOM   3487  OG1 THR A 238      -2.859  -2.142  41.949  1.00 23.77           O  
ATOM   3488  H   THR A 238      -1.540  -1.391  39.127  1.00  0.00           H  
ATOM   3489  HA  THR A 238      -3.690   0.010  40.695  1.00  0.00           H  
ATOM   3490  HB  THR A 238      -1.045  -1.306  41.540  1.00  0.00           H  
ATOM   3491  HG1 THR A 238      -2.515  -2.600  42.702  1.00  0.00           H  
ATOM   3492 HG21 THR A 238      -1.796  -0.777  43.892  1.00  0.00           H  
ATOM   3493 HG22 THR A 238      -1.445   0.689  42.999  1.00  0.00           H  
ATOM   3494 HG23 THR A 238      -3.117   0.195  43.242  1.00  0.00           H  
ATOM   3495  N   VAL A 239      -2.572   2.213  40.361  1.00 17.30           N  
ATOM   3496  CA  VAL A 239      -2.026   3.560  40.251  1.00 16.59           C  
ATOM   3497  C   VAL A 239      -1.945   4.137  41.672  1.00 16.94           C  
ATOM   3498  O   VAL A 239      -2.908   4.061  42.435  1.00 16.61           O  
ATOM   3499  CB  VAL A 239      -2.956   4.440  39.371  1.00 17.39           C  
ATOM   3500  CG1 VAL A 239      -2.361   5.842  39.120  1.00 14.90           C  
ATOM   3501  CG2 VAL A 239      -3.278   3.776  38.019  1.00 15.20           C  
ATOM   3502  H   VAL A 239      -3.558   2.148  40.586  1.00  0.00           H  
ATOM   3503  HA  VAL A 239      -1.043   3.528  39.789  1.00  0.00           H  
ATOM   3504  HB  VAL A 239      -3.905   4.575  39.892  1.00  0.00           H  
ATOM   3505 HG11 VAL A 239      -3.052   6.465  38.552  1.00  0.00           H  
ATOM   3506 HG12 VAL A 239      -2.142   6.374  40.045  1.00  0.00           H  
ATOM   3507 HG13 VAL A 239      -1.430   5.784  38.559  1.00  0.00           H  
ATOM   3508 HG21 VAL A 239      -3.899   4.428  37.409  1.00  0.00           H  
ATOM   3509 HG22 VAL A 239      -2.371   3.558  37.455  1.00  0.00           H  
ATOM   3510 HG23 VAL A 239      -3.829   2.843  38.140  1.00  0.00           H  
ATOM   3511  N   VAL A 240      -0.800   4.746  42.002  1.00 18.46           N  
ATOM   3512  CA  VAL A 240      -0.562   5.527  43.213  1.00 20.50           C  
ATOM   3513  C   VAL A 240       0.182   6.810  42.850  1.00 19.96           C  
ATOM   3514  O   VAL A 240       0.858   6.871  41.823  1.00 16.25           O  
ATOM   3515  CB  VAL A 240       0.138   4.708  44.327  1.00 20.81           C  
ATOM   3516  CG1 VAL A 240      -0.694   3.509  44.794  1.00 22.59           C  
ATOM   3517  CG2 VAL A 240       1.567   4.278  43.967  1.00 22.73           C  
ATOM   3518  H   VAL A 240      -0.055   4.748  41.317  1.00  0.00           H  
ATOM   3519  HA  VAL A 240      -1.531   5.850  43.597  1.00  0.00           H  
ATOM   3520  HB  VAL A 240       0.221   5.370  45.184  1.00  0.00           H  
ATOM   3521 HG11 VAL A 240      -0.274   3.066  45.697  1.00  0.00           H  
ATOM   3522 HG12 VAL A 240      -1.711   3.827  45.018  1.00  0.00           H  
ATOM   3523 HG13 VAL A 240      -0.744   2.730  44.034  1.00  0.00           H  
ATOM   3524 HG21 VAL A 240       1.995   3.633  44.735  1.00  0.00           H  
ATOM   3525 HG22 VAL A 240       1.558   3.733  43.027  1.00  0.00           H  
ATOM   3526 HG23 VAL A 240       2.232   5.134  43.856  1.00  0.00           H  
ATOM   3527  N   GLU A 241       0.085   7.817  43.723  1.00 20.14           N  
ATOM   3528  CA  GLU A 241       0.732   9.108  43.566  1.00 20.61           C  
ATOM   3529  C   GLU A 241       1.512   9.442  44.839  1.00 18.52           C  
ATOM   3530  O   GLU A 241       0.922   9.577  45.911  1.00 18.89           O  
ATOM   3531  CB  GLU A 241      -0.307  10.153  43.113  1.00 23.08           C  
ATOM   3532  CG  GLU A 241       0.172  11.616  43.196  1.00 27.51           C  
ATOM   3533  CD  GLU A 241      -0.901  12.654  42.865  1.00 31.71           C  
ATOM   3534  OE1 GLU A 241      -2.102  12.343  43.000  1.00 36.21           O  
ATOM   3535  OE2 GLU A 241      -0.494  13.782  42.519  1.00 33.05           O1-
ATOM   3536  H   GLU A 241      -0.489   7.690  44.546  1.00  0.00           H  
ATOM   3537  HA  GLU A 241       1.465   9.054  42.764  1.00  0.00           H  
ATOM   3538  HB2 GLU A 241      -0.600   9.941  42.089  1.00  0.00           H  
ATOM   3539  HB3 GLU A 241      -1.218  10.004  43.683  1.00  0.00           H  
ATOM   3540  HG2 GLU A 241       0.543  11.864  44.189  1.00  0.00           H  
ATOM   3541  HG3 GLU A 241       1.005  11.731  42.505  1.00  0.00           H  
ATOM   3542  N   LEU A 242       2.840   9.578  44.701  1.00 18.45           N  
ATOM   3543  CA  LEU A 242       3.744  10.046  45.744  1.00 18.59           C  
ATOM   3544  C   LEU A 242       4.144  11.474  45.365  1.00 18.02           C  
ATOM   3545  O   LEU A 242       4.719  11.705  44.300  1.00 14.49           O  
ATOM   3546  CB  LEU A 242       5.013   9.168  45.787  1.00 19.50           C  
ATOM   3547  CG  LEU A 242       4.804   7.645  45.943  1.00 18.24           C  
ATOM   3548  CD1 LEU A 242       6.129   6.972  46.337  1.00 19.44           C  
ATOM   3549  CD2 LEU A 242       3.683   7.261  46.918  1.00 20.87           C  
ATOM   3550  H   LEU A 242       3.235   9.458  43.777  1.00  0.00           H  
ATOM   3551  HA  LEU A 242       3.265  10.041  46.726  1.00  0.00           H  
ATOM   3552  HB2 LEU A 242       5.606   9.327  44.888  1.00  0.00           H  
ATOM   3553  HB3 LEU A 242       5.633   9.525  46.609  1.00  0.00           H  
ATOM   3554  HG  LEU A 242       4.515   7.247  44.971  1.00  0.00           H  
ATOM   3555 HD11 LEU A 242       6.036   5.885  46.335  1.00  0.00           H  
ATOM   3556 HD12 LEU A 242       6.927   7.234  45.642  1.00  0.00           H  
ATOM   3557 HD13 LEU A 242       6.448   7.275  47.334  1.00  0.00           H  
ATOM   3558 HD21 LEU A 242       3.733   6.207  47.183  1.00  0.00           H  
ATOM   3559 HD22 LEU A 242       3.735   7.842  47.832  1.00  0.00           H  
ATOM   3560 HD23 LEU A 242       2.699   7.428  46.484  1.00  0.00           H  
ATOM   3561  N   LYS A 243       3.821  12.434  46.237  1.00 16.88           N  
ATOM   3562  CA  LYS A 243       4.029  13.855  45.990  1.00 17.38           C  
ATOM   3563  C   LYS A 243       5.452  14.288  46.323  1.00 18.12           C  
ATOM   3564  O   LYS A 243       6.082  13.759  47.232  1.00 18.29           O  
ATOM   3565  CB  LYS A 243       3.102  14.650  46.914  1.00 17.86           C  
ATOM   3566  CG  LYS A 243       1.631  14.471  46.536  1.00 23.33           C  
ATOM   3567  CD  LYS A 243       0.894  15.806  46.576  1.00 26.61           C  
ATOM   3568  CE  LYS A 243      -0.574  15.655  46.211  1.00 28.17           C  
ATOM   3569  NZ  LYS A 243      -0.796  15.453  44.779  1.00 30.40           N1+
ATOM   3570  H   LYS A 243       3.357  12.174  47.095  1.00  0.00           H  
ATOM   3571  HA  LYS A 243       3.812  14.095  44.949  1.00  0.00           H  
ATOM   3572  HB2 LYS A 243       3.250  14.375  47.959  1.00  0.00           H  
ATOM   3573  HB3 LYS A 243       3.361  15.709  46.851  1.00  0.00           H  
ATOM   3574  HG2 LYS A 243       1.539  14.045  45.537  1.00  0.00           H  
ATOM   3575  HG3 LYS A 243       1.164  13.753  47.212  1.00  0.00           H  
ATOM   3576  HD2 LYS A 243       0.972  16.220  47.583  1.00  0.00           H  
ATOM   3577  HD3 LYS A 243       1.368  16.530  45.911  1.00  0.00           H  
ATOM   3578  HE2 LYS A 243      -1.006  14.811  46.742  1.00  0.00           H  
ATOM   3579  HE3 LYS A 243      -1.089  16.574  46.484  1.00  0.00           H  
ATOM   3580  HZ1 LYS A 243      -0.340  14.609  44.455  1.00  0.00           H  
ATOM   3581  HZ2 LYS A 243      -1.785  15.375  44.591  1.00  0.00           H  
ATOM   3582  HZ3 LYS A 243      -0.421  16.234  44.262  1.00  0.00           H  
ATOM   3583  N   TYR A 244       5.930  15.319  45.626  1.00 17.63           N  
ATOM   3584  CA  TYR A 244       7.118  16.055  46.023  1.00 18.87           C  
ATOM   3585  C   TYR A 244       6.676  17.340  46.737  1.00 21.65           C  
ATOM   3586  O   TYR A 244       5.562  17.825  46.529  1.00 19.26           O  
ATOM   3587  CB  TYR A 244       7.917  16.418  44.761  1.00 17.05           C  
ATOM   3588  CG  TYR A 244       8.406  15.210  43.978  1.00 17.20           C  
ATOM   3589  CD1 TYR A 244       9.403  14.368  44.514  1.00 15.88           C  
ATOM   3590  CD2 TYR A 244       7.853  14.913  42.716  1.00 15.78           C  
ATOM   3591  CE1 TYR A 244       9.844  13.244  43.791  1.00 15.20           C  
ATOM   3592  CE2 TYR A 244       8.290  13.788  41.993  1.00 16.13           C  
ATOM   3593  CZ  TYR A 244       9.287  12.954  42.529  1.00 15.62           C  
ATOM   3594  OH  TYR A 244       9.710  11.869  41.819  1.00 18.39           O  
ATOM   3595  H   TYR A 244       5.358  15.727  44.897  1.00  0.00           H  
ATOM   3596  HA  TYR A 244       7.742  15.464  46.690  1.00  0.00           H  
ATOM   3597  HB2 TYR A 244       7.336  17.069  44.107  1.00  0.00           H  
ATOM   3598  HB3 TYR A 244       8.789  16.997  45.058  1.00  0.00           H  
ATOM   3599  HD1 TYR A 244       9.833  14.579  45.480  1.00  0.00           H  
ATOM   3600  HD2 TYR A 244       7.096  15.548  42.290  1.00  0.00           H  
ATOM   3601  HE1 TYR A 244      10.602  12.603  44.217  1.00  0.00           H  
ATOM   3602  HE2 TYR A 244       7.859  13.568  41.027  1.00  0.00           H  
ATOM   3603  HH  TYR A 244      10.419  11.399  42.236  1.00  0.00           H  
ATOM   3604  N   THR A 245       7.571  17.905  47.562  1.00 24.70           N  
ATOM   3605  CA  THR A 245       7.437  19.232  48.164  1.00 27.38           C  
ATOM   3606  C   THR A 245       7.526  20.290  47.045  1.00 28.72           C  
ATOM   3607  O   THR A 245       8.566  20.423  46.402  1.00 32.68           O  
ATOM   3608  CB  THR A 245       8.541  19.422  49.240  1.00 27.08           C  
ATOM   3609  CG2 THR A 245       8.411  18.450  50.421  1.00 25.94           C  
ATOM   3610  OG1 THR A 245       9.846  19.304  48.699  1.00 34.95           O  
ATOM   3611  H   THR A 245       8.457  17.434  47.701  1.00  0.00           H  
ATOM   3612  HA  THR A 245       6.461  19.300  48.650  1.00  0.00           H  
ATOM   3613  HB  THR A 245       8.459  20.435  49.637  1.00  0.00           H  
ATOM   3614  HG1 THR A 245       9.929  19.936  47.999  1.00  0.00           H  
ATOM   3615 HG21 THR A 245       9.146  18.677  51.195  1.00  0.00           H  
ATOM   3616 HG22 THR A 245       7.422  18.512  50.875  1.00  0.00           H  
ATOM   3617 HG23 THR A 245       8.573  17.419  50.107  1.00  0.00           H  
ATOM   3618  N   GLY A 246       6.407  20.984  46.789  1.00 31.11           N  
ATOM   3619  CA  GLY A 246       6.187  21.864  45.643  1.00 31.95           C  
ATOM   3620  C   GLY A 246       5.049  21.348  44.749  1.00 32.88           C  
ATOM   3621  O   GLY A 246       4.284  20.469  45.149  1.00 33.09           O  
ATOM   3622  H   GLY A 246       5.595  20.783  47.355  1.00  0.00           H  
ATOM   3623  HA2 GLY A 246       5.918  22.853  46.014  1.00  0.00           H  
ATOM   3624  HA3 GLY A 246       7.092  21.987  45.047  1.00  0.00           H  
ATOM   3625  N   ASN A 247       4.926  21.917  43.537  1.00 35.34           N  
ATOM   3626  CA  ASN A 247       3.873  21.612  42.559  1.00 37.21           C  
ATOM   3627  C   ASN A 247       4.386  20.554  41.556  1.00 34.69           C  
ATOM   3628  O   ASN A 247       4.412  20.778  40.345  1.00 35.69           O  
ATOM   3629  CB  ASN A 247       3.480  22.939  41.855  1.00 43.73           C  
ATOM   3630  CG  ASN A 247       2.209  22.850  40.995  1.00 51.03           C  
ATOM   3631  ND2 ASN A 247       2.260  23.386  39.775  1.00 51.36           N  
ATOM   3632  OD1 ASN A 247       1.205  22.276  41.406  1.00 53.93           O  
ATOM   3633  H   ASN A 247       5.594  22.628  43.279  1.00  0.00           H  
ATOM   3634  HA  ASN A 247       2.998  21.205  43.071  1.00  0.00           H  
ATOM   3635  HB2 ASN A 247       3.288  23.701  42.611  1.00  0.00           H  
ATOM   3636  HB3 ASN A 247       4.313  23.317  41.258  1.00  0.00           H  
ATOM   3637 HD21 ASN A 247       3.105  23.835  39.454  1.00  0.00           H  
ATOM   3638 HD22 ASN A 247       1.446  23.346  39.178  1.00  0.00           H  
ATOM   3639  N   ALA A 248       4.772  19.381  42.077  1.00 30.69           N  
ATOM   3640  CA  ALA A 248       5.124  18.189  41.312  1.00 26.78           C  
ATOM   3641  C   ALA A 248       4.755  16.928  42.089  1.00 25.35           C  
ATOM   3642  O   ALA A 248       4.786  16.915  43.320  1.00 21.61           O  
ATOM   3643  CB  ALA A 248       6.592  18.219  40.862  1.00 24.66           C  
ATOM   3644  H   ALA A 248       4.729  19.272  43.081  1.00  0.00           H  
ATOM   3645  HA  ALA A 248       4.505  18.184  40.416  1.00  0.00           H  
ATOM   3646  HB1 ALA A 248       6.830  17.356  40.240  1.00  0.00           H  
ATOM   3647  HB2 ALA A 248       6.810  19.112  40.276  1.00  0.00           H  
ATOM   3648  HB3 ALA A 248       7.266  18.200  41.719  1.00  0.00           H  
ATOM   3649  N   SER A 249       4.420  15.863  41.352  1.00 23.05           N  
ATOM   3650  CA  SER A 249       4.046  14.553  41.869  1.00 21.96           C  
ATOM   3651  C   SER A 249       4.506  13.462  40.900  1.00 19.39           C  
ATOM   3652  O   SER A 249       4.448  13.655  39.687  1.00 17.34           O  
ATOM   3653  CB  SER A 249       2.530  14.499  42.125  1.00 20.22           C  
ATOM   3654  OG  SER A 249       2.145  15.325  43.204  1.00 31.05           O  
ATOM   3655  H   SER A 249       4.404  15.965  40.345  1.00  0.00           H  
ATOM   3656  HA  SER A 249       4.575  14.378  42.807  1.00  0.00           H  
ATOM   3657  HB2 SER A 249       1.965  14.776  41.233  1.00  0.00           H  
ATOM   3658  HB3 SER A 249       2.250  13.482  42.384  1.00  0.00           H  
ATOM   3659  HG  SER A 249       2.320  16.225  42.964  1.00  0.00           H  
ATOM   3660  N   ALA A 250       4.927  12.308  41.435  1.00 17.36           N  
ATOM   3661  CA  ALA A 250       5.240  11.106  40.670  1.00 14.71           C  
ATOM   3662  C   ALA A 250       4.036  10.159  40.734  1.00 15.71           C  
ATOM   3663  O   ALA A 250       3.708   9.642  41.802  1.00 14.47           O  
ATOM   3664  CB  ALA A 250       6.440  10.410  41.326  1.00 13.83           C  
ATOM   3665  H   ALA A 250       4.935  12.217  42.443  1.00  0.00           H  
ATOM   3666  HA  ALA A 250       5.489  11.336  39.634  1.00  0.00           H  
ATOM   3667  HB1 ALA A 250       6.668   9.467  40.827  1.00  0.00           H  
ATOM   3668  HB2 ALA A 250       7.327  11.034  41.252  1.00  0.00           H  
ATOM   3669  HB3 ALA A 250       6.270  10.200  42.382  1.00  0.00           H  
ATOM   3670  N   LEU A 251       3.407   9.915  39.575  1.00 15.68           N  
ATOM   3671  CA  LEU A 251       2.396   8.882  39.369  1.00 17.56           C  
ATOM   3672  C   LEU A 251       3.123   7.588  39.014  1.00 16.29           C  
ATOM   3673  O   LEU A 251       3.837   7.529  38.014  1.00 16.52           O  
ATOM   3674  CB  LEU A 251       1.516   9.239  38.151  1.00 17.57           C  
ATOM   3675  CG  LEU A 251       0.454  10.308  38.438  1.00 21.44           C  
ATOM   3676  CD1 LEU A 251      -0.054  10.919  37.129  1.00 25.41           C  
ATOM   3677  CD2 LEU A 251      -0.726   9.740  39.238  1.00 25.42           C  
ATOM   3678  H   LEU A 251       3.746  10.385  38.744  1.00  0.00           H  
ATOM   3679  HA  LEU A 251       1.791   8.748  40.265  1.00  0.00           H  
ATOM   3680  HB2 LEU A 251       2.159   9.577  37.339  1.00  0.00           H  
ATOM   3681  HB3 LEU A 251       1.007   8.352  37.769  1.00  0.00           H  
ATOM   3682  HG  LEU A 251       0.919  11.107  39.019  1.00  0.00           H  
ATOM   3683 HD11 LEU A 251      -0.725  11.746  37.340  1.00  0.00           H  
ATOM   3684 HD12 LEU A 251       0.767  11.309  36.527  1.00  0.00           H  
ATOM   3685 HD13 LEU A 251      -0.593  10.187  36.527  1.00  0.00           H  
ATOM   3686 HD21 LEU A 251      -1.348  10.551  39.615  1.00  0.00           H  
ATOM   3687 HD22 LEU A 251      -1.352   9.094  38.622  1.00  0.00           H  
ATOM   3688 HD23 LEU A 251      -0.398   9.143  40.086  1.00  0.00           H  
ATOM   3689  N   PHE A 252       2.916   6.555  39.832  1.00 15.17           N  
ATOM   3690  CA  PHE A 252       3.437   5.218  39.617  1.00 16.82           C  
ATOM   3691  C   PHE A 252       2.271   4.313  39.221  1.00 17.56           C  
ATOM   3692  O   PHE A 252       1.294   4.222  39.961  1.00 20.48           O  
ATOM   3693  CB  PHE A 252       4.038   4.705  40.928  1.00 14.81           C  
ATOM   3694  CG  PHE A 252       5.307   5.410  41.351  1.00 11.89           C  
ATOM   3695  CD1 PHE A 252       6.549   4.969  40.853  1.00 11.97           C  
ATOM   3696  CD2 PHE A 252       5.251   6.502  42.240  1.00 12.87           C  
ATOM   3697  CE1 PHE A 252       7.735   5.610  41.254  1.00 13.33           C  
ATOM   3698  CE2 PHE A 252       6.440   7.141  42.638  1.00 13.58           C  
ATOM   3699  CZ  PHE A 252       7.681   6.692  42.151  1.00 11.85           C  
ATOM   3700  H   PHE A 252       2.295   6.684  40.622  1.00  0.00           H  
ATOM   3701  HA  PHE A 252       4.207   5.212  38.851  1.00  0.00           H  
ATOM   3702  HB2 PHE A 252       3.313   4.752  41.740  1.00  0.00           H  
ATOM   3703  HB3 PHE A 252       4.294   3.659  40.798  1.00  0.00           H  
ATOM   3704  HD1 PHE A 252       6.594   4.137  40.167  1.00  0.00           H  
ATOM   3705  HD2 PHE A 252       4.299   6.851  42.614  1.00  0.00           H  
ATOM   3706  HE1 PHE A 252       8.688   5.271  40.877  1.00  0.00           H  
ATOM   3707  HE2 PHE A 252       6.404   7.977  43.317  1.00  0.00           H  
ATOM   3708  HZ  PHE A 252       8.595   7.175  42.459  1.00  0.00           H  
ATOM   3709  N   ILE A 253       2.393   3.634  38.073  1.00 15.78           N  
ATOM   3710  CA  ILE A 253       1.447   2.632  37.591  1.00 15.05           C  
ATOM   3711  C   ILE A 253       2.187   1.294  37.647  1.00 14.62           C  
ATOM   3712  O   ILE A 253       3.205   1.119  36.978  1.00 14.34           O  
ATOM   3713  CB  ILE A 253       0.962   2.969  36.152  1.00 18.81           C  
ATOM   3714  CG1 ILE A 253       0.326   4.379  36.069  1.00 18.89           C  
ATOM   3715  CG2 ILE A 253      -0.035   1.915  35.623  1.00 18.12           C  
ATOM   3716  CD1 ILE A 253       1.297   5.492  35.643  1.00 17.13           C  
ATOM   3717  H   ILE A 253       3.239   3.761  37.533  1.00  0.00           H  
ATOM   3718  HA  ILE A 253       0.570   2.582  38.238  1.00  0.00           H  
ATOM   3719  HB  ILE A 253       1.812   2.941  35.474  1.00  0.00           H  
ATOM   3720 HG12 ILE A 253      -0.492   4.370  35.352  1.00  0.00           H  
ATOM   3721 HG13 ILE A 253      -0.136   4.636  37.021  1.00  0.00           H  
ATOM   3722 HG21 ILE A 253      -0.368   2.158  34.614  1.00  0.00           H  
ATOM   3723 HG22 ILE A 253       0.402   0.918  35.574  1.00  0.00           H  
ATOM   3724 HG23 ILE A 253      -0.921   1.856  36.258  1.00  0.00           H  
ATOM   3725 HD11 ILE A 253       0.778   6.449  35.583  1.00  0.00           H  
ATOM   3726 HD12 ILE A 253       2.122   5.616  36.344  1.00  0.00           H  
ATOM   3727 HD13 ILE A 253       1.722   5.286  34.661  1.00  0.00           H  
ATOM   3728  N   LEU A 254       1.658   0.362  38.449  1.00 15.50           N  
ATOM   3729  CA  LEU A 254       2.122  -1.009  38.580  1.00 17.51           C  
ATOM   3730  C   LEU A 254       1.093  -1.917  37.891  1.00 18.85           C  
ATOM   3731  O   LEU A 254       0.079  -2.243  38.512  1.00 17.43           O  
ATOM   3732  CB  LEU A 254       2.185  -1.351  40.090  1.00 18.58           C  
ATOM   3733  CG  LEU A 254       2.718  -2.757  40.445  1.00 19.30           C  
ATOM   3734  CD1 LEU A 254       4.164  -2.976  39.971  1.00 15.53           C  
ATOM   3735  CD2 LEU A 254       2.605  -2.999  41.957  1.00 21.01           C  
ATOM   3736  H   LEU A 254       0.828   0.610  38.976  1.00  0.00           H  
ATOM   3737  HA  LEU A 254       3.115  -1.130  38.148  1.00  0.00           H  
ATOM   3738  HB2 LEU A 254       2.813  -0.624  40.588  1.00  0.00           H  
ATOM   3739  HB3 LEU A 254       1.202  -1.214  40.543  1.00  0.00           H  
ATOM   3740  HG  LEU A 254       2.093  -3.507  39.961  1.00  0.00           H  
ATOM   3741 HD11 LEU A 254       4.554  -3.924  40.339  1.00  0.00           H  
ATOM   3742 HD12 LEU A 254       4.235  -3.000  38.883  1.00  0.00           H  
ATOM   3743 HD13 LEU A 254       4.825  -2.191  40.333  1.00  0.00           H  
ATOM   3744 HD21 LEU A 254       2.900  -4.017  42.210  1.00  0.00           H  
ATOM   3745 HD22 LEU A 254       3.241  -2.314  42.518  1.00  0.00           H  
ATOM   3746 HD23 LEU A 254       1.580  -2.863  42.303  1.00  0.00           H  
ATOM   3747  N   PRO A 255       1.337  -2.379  36.643  1.00 19.84           N  
ATOM   3748  CA  PRO A 255       0.610  -3.508  36.052  1.00 23.28           C  
ATOM   3749  C   PRO A 255       0.755  -4.775  36.911  1.00 24.80           C  
ATOM   3750  O   PRO A 255       1.785  -4.976  37.559  1.00 24.97           O  
ATOM   3751  CB  PRO A 255       1.251  -3.751  34.677  1.00 22.37           C  
ATOM   3752  CG  PRO A 255       2.077  -2.514  34.371  1.00 22.24           C  
ATOM   3753  CD  PRO A 255       2.307  -1.816  35.707  1.00 21.09           C  
ATOM   3754  HA  PRO A 255      -0.440  -3.248  35.938  1.00  0.00           H  
ATOM   3755  HB2 PRO A 255       1.914  -4.619  34.680  1.00  0.00           H  
ATOM   3756  HB3 PRO A 255       0.498  -3.933  33.911  1.00  0.00           H  
ATOM   3757  HG2 PRO A 255       3.009  -2.757  33.866  1.00  0.00           H  
ATOM   3758  HG3 PRO A 255       1.512  -1.856  33.709  1.00  0.00           H  
ATOM   3759  HD2 PRO A 255       3.318  -2.013  36.062  1.00  0.00           H  
ATOM   3760  HD3 PRO A 255       2.183  -0.742  35.588  1.00  0.00           H  
ATOM   3761  N   ASP A 256      -0.248  -5.662  36.858  1.00 24.99           N  
ATOM   3762  CA  ASP A 256      -0.158  -7.034  37.367  1.00 28.66           C  
ATOM   3763  C   ASP A 256       0.874  -7.844  36.561  1.00 29.92           C  
ATOM   3764  O   ASP A 256       1.384  -7.381  35.538  1.00 28.12           O  
ATOM   3765  CB  ASP A 256      -1.546  -7.716  37.332  1.00 29.24           C  
ATOM   3766  CG  ASP A 256      -2.618  -7.028  38.184  1.00 31.06           C  
ATOM   3767  OD1 ASP A 256      -2.248  -6.267  39.105  1.00 33.25           O  
ATOM   3768  OD2 ASP A 256      -3.811  -7.282  37.909  1.00 31.59           O1-
ATOM   3769  H   ASP A 256      -1.080  -5.418  36.336  1.00  0.00           H  
ATOM   3770  HA  ASP A 256       0.192  -7.000  38.400  1.00  0.00           H  
ATOM   3771  HB2 ASP A 256      -1.906  -7.763  36.304  1.00  0.00           H  
ATOM   3772  HB3 ASP A 256      -1.472  -8.748  37.678  1.00  0.00           H  
ATOM   3773  N   GLN A 257       1.221  -9.044  37.049  1.00 33.55           N  
ATOM   3774  CA  GLN A 257       2.233  -9.907  36.443  1.00 37.34           C  
ATOM   3775  C   GLN A 257       1.815 -10.317  35.020  1.00 36.33           C  
ATOM   3776  O   GLN A 257       0.769 -10.940  34.837  1.00 35.50           O  
ATOM   3777  CB  GLN A 257       2.453 -11.132  37.357  1.00 41.01           C  
ATOM   3778  CG  GLN A 257       3.645 -12.040  36.985  1.00 50.91           C  
ATOM   3779  CD  GLN A 257       5.000 -11.349  37.167  1.00 57.07           C  
ATOM   3780  NE2 GLN A 257       5.721 -11.696  38.235  1.00 59.49           N  
ATOM   3781  OE1 GLN A 257       5.403 -10.523  36.352  1.00 61.17           O  
ATOM   3782  H   GLN A 257       0.765  -9.378  37.885  1.00  0.00           H  
ATOM   3783  HA  GLN A 257       3.150  -9.319  36.394  1.00  0.00           H  
ATOM   3784  HB2 GLN A 257       2.592 -10.789  38.383  1.00  0.00           H  
ATOM   3785  HB3 GLN A 257       1.545 -11.737  37.376  1.00  0.00           H  
ATOM   3786  HG2 GLN A 257       3.617 -12.942  37.599  1.00  0.00           H  
ATOM   3787  HG3 GLN A 257       3.562 -12.383  35.952  1.00  0.00           H  
ATOM   3788 HE21 GLN A 257       5.367 -12.384  38.884  1.00  0.00           H  
ATOM   3789 HE22 GLN A 257       6.626 -11.274  38.381  1.00  0.00           H  
ATOM   3790  N   ASP A 258       2.611  -9.884  34.028  1.00 36.90           N  
ATOM   3791  CA  ASP A 258       2.427 -10.115  32.590  1.00 38.35           C  
ATOM   3792  C   ASP A 258       1.341  -9.222  31.953  1.00 36.54           C  
ATOM   3793  O   ASP A 258       0.774  -9.603  30.931  1.00 38.19           O  
ATOM   3794  CB  ASP A 258       2.329 -11.619  32.200  1.00 43.13           C  
ATOM   3795  CG  ASP A 258       3.428 -12.518  32.782  1.00 48.73           C  
ATOM   3796  OD1 ASP A 258       4.588 -12.052  32.851  1.00 48.11           O  
ATOM   3797  OD2 ASP A 258       3.093 -13.668  33.139  1.00 52.78           O1-
ATOM   3798  H   ASP A 258       3.441  -9.374  34.291  1.00  0.00           H  
ATOM   3799  HA  ASP A 258       3.354  -9.749  32.145  1.00  0.00           H  
ATOM   3800  HB2 ASP A 258       1.359 -12.019  32.499  1.00  0.00           H  
ATOM   3801  HB3 ASP A 258       2.371 -11.722  31.116  1.00  0.00           H  
ATOM   3802  N   LYS A 259       1.050  -8.048  32.548  1.00 31.15           N  
ATOM   3803  CA  LYS A 259       0.043  -7.086  32.082  1.00 28.01           C  
ATOM   3804  C   LYS A 259       0.636  -5.750  31.612  1.00 23.83           C  
ATOM   3805  O   LYS A 259      -0.128  -4.840  31.291  1.00 22.88           O  
ATOM   3806  CB  LYS A 259      -1.052  -6.880  33.159  1.00 31.67           C  
ATOM   3807  CG  LYS A 259      -2.085  -8.015  33.210  1.00 36.94           C  
ATOM   3808  CD  LYS A 259      -3.054  -7.998  32.016  1.00 40.82           C  
ATOM   3809  CE  LYS A 259      -4.184  -9.022  32.161  1.00 41.40           C  
ATOM   3810  NZ  LYS A 259      -5.105  -8.953  31.015  1.00 41.38           N1+
ATOM   3811  H   LYS A 259       1.530  -7.825  33.409  1.00  0.00           H  
ATOM   3812  HA  LYS A 259      -0.441  -7.471  31.192  1.00  0.00           H  
ATOM   3813  HB2 LYS A 259      -0.592  -6.762  34.136  1.00  0.00           H  
ATOM   3814  HB3 LYS A 259      -1.598  -5.948  33.000  1.00  0.00           H  
ATOM   3815  HG2 LYS A 259      -1.582  -8.980  33.279  1.00  0.00           H  
ATOM   3816  HG3 LYS A 259      -2.664  -7.911  34.126  1.00  0.00           H  
ATOM   3817  HD2 LYS A 259      -3.481  -7.001  31.908  1.00  0.00           H  
ATOM   3818  HD3 LYS A 259      -2.513  -8.200  31.092  1.00  0.00           H  
ATOM   3819  HE2 LYS A 259      -3.775 -10.031  32.226  1.00  0.00           H  
ATOM   3820  HE3 LYS A 259      -4.748  -8.842  33.076  1.00  0.00           H  
ATOM   3821  HZ1 LYS A 259      -4.594  -9.141  30.163  1.00  0.00           H  
ATOM   3822  HZ2 LYS A 259      -5.838  -9.638  31.128  1.00  0.00           H  
ATOM   3823  HZ3 LYS A 259      -5.511  -8.029  30.966  1.00  0.00           H  
ATOM   3824  N   MET A 260       1.975  -5.620  31.534  1.00 21.63           N  
ATOM   3825  CA  MET A 260       2.672  -4.416  31.070  1.00 20.28           C  
ATOM   3826  C   MET A 260       2.270  -4.016  29.641  1.00 20.57           C  
ATOM   3827  O   MET A 260       1.882  -2.870  29.438  1.00 19.70           O  
ATOM   3828  CB  MET A 260       4.201  -4.597  31.220  1.00 18.84           C  
ATOM   3829  CG  MET A 260       5.054  -3.411  30.719  1.00 16.46           C  
ATOM   3830  SD  MET A 260       4.693  -1.786  31.453  1.00 18.96           S  
ATOM   3831  CE  MET A 260       5.614  -1.915  33.000  1.00 13.74           C  
ATOM   3832  H   MET A 260       2.541  -6.420  31.776  1.00  0.00           H  
ATOM   3833  HA  MET A 260       2.362  -3.602  31.726  1.00  0.00           H  
ATOM   3834  HB2 MET A 260       4.432  -4.776  32.271  1.00  0.00           H  
ATOM   3835  HB3 MET A 260       4.513  -5.498  30.689  1.00  0.00           H  
ATOM   3836  HG2 MET A 260       6.110  -3.629  30.880  1.00  0.00           H  
ATOM   3837  HG3 MET A 260       4.945  -3.316  29.639  1.00  0.00           H  
ATOM   3838  HE1 MET A 260       5.436  -1.032  33.613  1.00  0.00           H  
ATOM   3839  HE2 MET A 260       5.300  -2.796  33.557  1.00  0.00           H  
ATOM   3840  HE3 MET A 260       6.683  -1.992  32.805  1.00  0.00           H  
ATOM   3841  N   GLU A 261       2.300  -4.953  28.679  1.00 20.64           N  
ATOM   3842  CA  GLU A 261       1.976  -4.733  27.266  1.00 20.37           C  
ATOM   3843  C   GLU A 261       0.512  -4.307  27.043  1.00 21.89           C  
ATOM   3844  O   GLU A 261       0.234  -3.546  26.116  1.00 22.48           O  
ATOM   3845  CB  GLU A 261       2.260  -6.016  26.451  1.00 25.06           C  
ATOM   3846  CG  GLU A 261       3.751  -6.417  26.346  1.00 27.75           C  
ATOM   3847  CD  GLU A 261       4.352  -7.105  27.579  1.00 35.39           C  
ATOM   3848  OE1 GLU A 261       3.574  -7.562  28.446  1.00 35.97           O  
ATOM   3849  OE2 GLU A 261       5.600  -7.164  27.631  1.00 42.46           O1-
ATOM   3850  H   GLU A 261       2.620  -5.884  28.923  1.00  0.00           H  
ATOM   3851  HA  GLU A 261       2.617  -3.935  26.890  1.00  0.00           H  
ATOM   3852  HB2 GLU A 261       1.669  -6.848  26.841  1.00  0.00           H  
ATOM   3853  HB3 GLU A 261       1.898  -5.868  25.433  1.00  0.00           H  
ATOM   3854  HG2 GLU A 261       3.868  -7.112  25.514  1.00  0.00           H  
ATOM   3855  HG3 GLU A 261       4.353  -5.542  26.097  1.00  0.00           H  
ATOM   3856  N   GLU A 262      -0.408  -4.761  27.911  1.00 21.73           N  
ATOM   3857  CA  GLU A 262      -1.839  -4.460  27.867  1.00 25.51           C  
ATOM   3858  C   GLU A 262      -2.110  -3.040  28.400  1.00 22.89           C  
ATOM   3859  O   GLU A 262      -2.959  -2.341  27.845  1.00 21.72           O  
ATOM   3860  CB  GLU A 262      -2.598  -5.485  28.748  1.00 30.62           C  
ATOM   3861  CG  GLU A 262      -2.822  -6.863  28.086  1.00 41.64           C  
ATOM   3862  CD  GLU A 262      -1.537  -7.656  27.831  1.00 49.49           C  
ATOM   3863  OE1 GLU A 262      -0.835  -7.933  28.824  1.00 52.47           O  
ATOM   3864  OE2 GLU A 262      -1.272  -7.955  26.647  1.00 52.02           O1-
ATOM   3865  H   GLU A 262      -0.097  -5.394  28.635  1.00  0.00           H  
ATOM   3866  HA  GLU A 262      -2.200  -4.520  26.838  1.00  0.00           H  
ATOM   3867  HB2 GLU A 262      -2.100  -5.611  29.710  1.00  0.00           H  
ATOM   3868  HB3 GLU A 262      -3.586  -5.089  28.989  1.00  0.00           H  
ATOM   3869  HG2 GLU A 262      -3.462  -7.471  28.725  1.00  0.00           H  
ATOM   3870  HG3 GLU A 262      -3.361  -6.738  27.146  1.00  0.00           H  
ATOM   3871  N   VAL A 263      -1.359  -2.593  29.424  1.00 21.14           N  
ATOM   3872  CA  VAL A 263      -1.382  -1.226  29.955  1.00 20.49           C  
ATOM   3873  C   VAL A 263      -0.710  -0.250  28.969  1.00 19.61           C  
ATOM   3874  O   VAL A 263      -1.219   0.855  28.792  1.00 18.58           O  
ATOM   3875  CB  VAL A 263      -0.681  -1.201  31.346  1.00 21.87           C  
ATOM   3876  CG1 VAL A 263      -0.416   0.215  31.904  1.00 18.14           C  
ATOM   3877  CG2 VAL A 263      -1.494  -1.990  32.387  1.00 20.77           C  
ATOM   3878  H   VAL A 263      -0.688  -3.232  29.830  1.00  0.00           H  
ATOM   3879  HA  VAL A 263      -2.421  -0.914  30.080  1.00  0.00           H  
ATOM   3880  HB  VAL A 263       0.288  -1.692  31.250  1.00  0.00           H  
ATOM   3881 HG11 VAL A 263       0.005   0.165  32.909  1.00  0.00           H  
ATOM   3882 HG12 VAL A 263       0.295   0.774  31.297  1.00  0.00           H  
ATOM   3883 HG13 VAL A 263      -1.339   0.792  31.963  1.00  0.00           H  
ATOM   3884 HG21 VAL A 263      -0.938  -2.081  33.319  1.00  0.00           H  
ATOM   3885 HG22 VAL A 263      -2.438  -1.492  32.611  1.00  0.00           H  
ATOM   3886 HG23 VAL A 263      -1.734  -2.998  32.055  1.00  0.00           H  
ATOM   3887  N   GLU A 264       0.390  -0.660  28.308  1.00 18.71           N  
ATOM   3888  CA  GLU A 264       1.157   0.139  27.348  1.00 21.26           C  
ATOM   3889  C   GLU A 264       0.366   0.430  26.067  1.00 22.22           C  
ATOM   3890  O   GLU A 264       0.449   1.543  25.550  1.00 24.44           O  
ATOM   3891  CB  GLU A 264       2.443  -0.606  26.948  1.00 17.23           C  
ATOM   3892  CG  GLU A 264       3.564  -0.506  27.993  1.00 13.45           C  
ATOM   3893  CD  GLU A 264       4.834  -1.213  27.523  1.00 15.88           C  
ATOM   3894  OE1 GLU A 264       4.731  -2.359  27.037  1.00 19.95           O  
ATOM   3895  OE2 GLU A 264       5.906  -0.590  27.656  1.00 20.43           O1-
ATOM   3896  H   GLU A 264       0.755  -1.580  28.526  1.00  0.00           H  
ATOM   3897  HA  GLU A 264       1.416   1.083  27.819  1.00  0.00           H  
ATOM   3898  HB2 GLU A 264       2.210  -1.648  26.733  1.00  0.00           H  
ATOM   3899  HB3 GLU A 264       2.834  -0.194  26.015  1.00  0.00           H  
ATOM   3900  HG2 GLU A 264       3.784   0.538  28.205  1.00  0.00           H  
ATOM   3901  HG3 GLU A 264       3.259  -0.930  28.945  1.00  0.00           H  
ATOM   3902  N   ALA A 265      -0.430  -0.543  25.590  1.00 23.35           N  
ATOM   3903  CA  ALA A 265      -1.338  -0.410  24.449  1.00 24.64           C  
ATOM   3904  C   ALA A 265      -2.486   0.582  24.715  1.00 26.33           C  
ATOM   3905  O   ALA A 265      -3.047   1.132  23.769  1.00 28.38           O  
ATOM   3906  CB  ALA A 265      -1.926  -1.795  24.136  1.00 23.88           C  
ATOM   3907  H   ALA A 265      -0.421  -1.437  26.065  1.00  0.00           H  
ATOM   3908  HA  ALA A 265      -0.768  -0.058  23.587  1.00  0.00           H  
ATOM   3909  HB1 ALA A 265      -2.609  -1.754  23.287  1.00  0.00           H  
ATOM   3910  HB2 ALA A 265      -1.138  -2.505  23.884  1.00  0.00           H  
ATOM   3911  HB3 ALA A 265      -2.476  -2.201  24.987  1.00  0.00           H  
ATOM   3912  N   MET A 266      -2.795   0.829  25.999  1.00 25.67           N  
ATOM   3913  CA  MET A 266      -3.841   1.718  26.484  1.00 25.59           C  
ATOM   3914  C   MET A 266      -3.288   3.020  27.089  1.00 24.88           C  
ATOM   3915  O   MET A 266      -4.076   3.784  27.639  1.00 26.44           O  
ATOM   3916  CB  MET A 266      -4.695   0.940  27.511  1.00 29.21           C  
ATOM   3917  CG  MET A 266      -5.612  -0.105  26.854  1.00 34.53           C  
ATOM   3918  SD  MET A 266      -7.082   0.576  26.032  1.00 41.58           S  
ATOM   3919  CE  MET A 266      -6.588   0.480  24.289  1.00 45.16           C  
ATOM   3920  H   MET A 266      -2.259   0.342  26.705  1.00  0.00           H  
ATOM   3921  HA  MET A 266      -4.482   2.042  25.665  1.00  0.00           H  
ATOM   3922  HB2 MET A 266      -4.037   0.443  28.227  1.00  0.00           H  
ATOM   3923  HB3 MET A 266      -5.320   1.609  28.104  1.00  0.00           H  
ATOM   3924  HG2 MET A 266      -5.058  -0.738  26.161  1.00  0.00           H  
ATOM   3925  HG3 MET A 266      -5.978  -0.780  27.624  1.00  0.00           H  
ATOM   3926  HE1 MET A 266      -7.420   0.781  23.653  1.00  0.00           H  
ATOM   3927  HE2 MET A 266      -5.749   1.138  24.077  1.00  0.00           H  
ATOM   3928  HE3 MET A 266      -6.307  -0.540  24.027  1.00  0.00           H  
ATOM   3929  N   LEU A 267      -1.982   3.331  26.942  1.00 24.49           N  
ATOM   3930  CA  LEU A 267      -1.410   4.630  27.316  1.00 24.63           C  
ATOM   3931  C   LEU A 267      -1.851   5.686  26.295  1.00 26.46           C  
ATOM   3932  O   LEU A 267      -1.293   5.796  25.204  1.00 27.14           O  
ATOM   3933  CB  LEU A 267       0.133   4.569  27.346  1.00 22.92           C  
ATOM   3934  CG  LEU A 267       0.730   3.893  28.594  1.00 23.45           C  
ATOM   3935  CD1 LEU A 267       2.226   3.644  28.377  1.00 20.84           C  
ATOM   3936  CD2 LEU A 267       0.502   4.705  29.881  1.00 18.83           C  
ATOM   3937  H   LEU A 267      -1.373   2.663  26.489  1.00  0.00           H  
ATOM   3938  HA  LEU A 267      -1.787   4.925  28.296  1.00  0.00           H  
ATOM   3939  HB2 LEU A 267       0.487   4.062  26.448  1.00  0.00           H  
ATOM   3940  HB3 LEU A 267       0.546   5.577  27.290  1.00  0.00           H  
ATOM   3941  HG  LEU A 267       0.251   2.925  28.722  1.00  0.00           H  
ATOM   3942 HD11 LEU A 267       2.673   3.108  29.213  1.00  0.00           H  
ATOM   3943 HD12 LEU A 267       2.394   3.052  27.478  1.00  0.00           H  
ATOM   3944 HD13 LEU A 267       2.768   4.577  28.241  1.00  0.00           H  
ATOM   3945 HD21 LEU A 267       0.927   4.194  30.744  1.00  0.00           H  
ATOM   3946 HD22 LEU A 267       0.967   5.689  29.819  1.00  0.00           H  
ATOM   3947 HD23 LEU A 267      -0.555   4.849  30.097  1.00  0.00           H  
ATOM   3948  N   LEU A 268      -2.901   6.425  26.667  1.00 27.14           N  
ATOM   3949  CA  LEU A 268      -3.586   7.442  25.882  1.00 27.98           C  
ATOM   3950  C   LEU A 268      -3.869   8.645  26.799  1.00 28.67           C  
ATOM   3951  O   LEU A 268      -3.977   8.446  28.012  1.00 28.89           O  
ATOM   3952  CB  LEU A 268      -4.877   6.850  25.267  1.00 27.17           C  
ATOM   3953  CG  LEU A 268      -4.686   5.669  24.287  1.00 29.45           C  
ATOM   3954  CD1 LEU A 268      -6.021   4.965  24.006  1.00 29.15           C  
ATOM   3955  CD2 LEU A 268      -4.027   6.115  22.972  1.00 31.84           C  
ATOM   3956  H   LEU A 268      -3.288   6.246  27.582  1.00  0.00           H  
ATOM   3957  HA  LEU A 268      -2.919   7.762  25.084  1.00  0.00           H  
ATOM   3958  HB2 LEU A 268      -5.531   6.534  26.081  1.00  0.00           H  
ATOM   3959  HB3 LEU A 268      -5.416   7.640  24.747  1.00  0.00           H  
ATOM   3960  HG  LEU A 268      -4.046   4.918  24.749  1.00  0.00           H  
ATOM   3961 HD11 LEU A 268      -5.880   4.094  23.367  1.00  0.00           H  
ATOM   3962 HD12 LEU A 268      -6.486   4.618  24.930  1.00  0.00           H  
ATOM   3963 HD13 LEU A 268      -6.725   5.632  23.509  1.00  0.00           H  
ATOM   3964 HD21 LEU A 268      -3.916   5.276  22.285  1.00  0.00           H  
ATOM   3965 HD22 LEU A 268      -4.627   6.875  22.471  1.00  0.00           H  
ATOM   3966 HD23 LEU A 268      -3.035   6.534  23.139  1.00  0.00           H  
ATOM   3967  N   PRO A 269      -3.985   9.889  26.274  1.00 28.92           N  
ATOM   3968  CA  PRO A 269      -4.329  11.092  27.058  1.00 28.93           C  
ATOM   3969  C   PRO A 269      -5.565  10.956  27.968  1.00 28.51           C  
ATOM   3970  O   PRO A 269      -5.527  11.390  29.119  1.00 29.57           O  
ATOM   3971  CB  PRO A 269      -4.550  12.202  26.019  1.00 28.36           C  
ATOM   3972  CG  PRO A 269      -3.742  11.768  24.811  1.00 26.21           C  
ATOM   3973  CD  PRO A 269      -3.713  10.242  24.878  1.00 26.84           C  
ATOM   3974  HA  PRO A 269      -3.468  11.329  27.682  1.00  0.00           H  
ATOM   3975  HB2 PRO A 269      -5.600  12.269  25.728  1.00  0.00           H  
ATOM   3976  HB3 PRO A 269      -4.249  13.183  26.387  1.00  0.00           H  
ATOM   3977  HG2 PRO A 269      -4.142  12.145  23.870  1.00  0.00           H  
ATOM   3978  HG3 PRO A 269      -2.727  12.152  24.914  1.00  0.00           H  
ATOM   3979  HD2 PRO A 269      -4.495   9.823  24.244  1.00  0.00           H  
ATOM   3980  HD3 PRO A 269      -2.751   9.872  24.523  1.00  0.00           H  
ATOM   3981  N   GLU A 270      -6.628  10.308  27.462  1.00 27.42           N  
ATOM   3982  CA  GLU A 270      -7.870  10.015  28.171  1.00 30.62           C  
ATOM   3983  C   GLU A 270      -7.706   8.951  29.274  1.00 30.06           C  
ATOM   3984  O   GLU A 270      -8.472   8.989  30.232  1.00 30.59           O  
ATOM   3985  CB  GLU A 270      -8.963   9.575  27.162  1.00 33.20           C  
ATOM   3986  CG  GLU A 270      -8.657   8.359  26.249  1.00 40.64           C  
ATOM   3987  CD  GLU A 270      -8.018   8.701  24.896  1.00 48.05           C  
ATOM   3988  OE1 GLU A 270      -7.400   9.782  24.782  1.00 46.71           O  
ATOM   3989  OE2 GLU A 270      -8.143   7.850  23.990  1.00 52.54           O1-
ATOM   3990  H   GLU A 270      -6.596  10.024  26.488  1.00  0.00           H  
ATOM   3991  HA  GLU A 270      -8.206  10.935  28.651  1.00  0.00           H  
ATOM   3992  HB2 GLU A 270      -9.871   9.350  27.724  1.00  0.00           H  
ATOM   3993  HB3 GLU A 270      -9.239  10.433  26.547  1.00  0.00           H  
ATOM   3994  HG2 GLU A 270      -8.036   7.621  26.757  1.00  0.00           H  
ATOM   3995  HG3 GLU A 270      -9.598   7.853  26.030  1.00  0.00           H  
ATOM   3996  N   THR A 271      -6.712   8.046  29.183  1.00 27.79           N  
ATOM   3997  CA  THR A 271      -6.426   7.029  30.204  1.00 24.96           C  
ATOM   3998  C   THR A 271      -5.658   7.657  31.381  1.00 23.87           C  
ATOM   3999  O   THR A 271      -5.942   7.313  32.527  1.00 23.08           O  
ATOM   4000  CB  THR A 271      -5.581   5.882  29.593  1.00 27.25           C  
ATOM   4001  CG2 THR A 271      -5.200   4.781  30.605  1.00 26.26           C  
ATOM   4002  OG1 THR A 271      -6.345   5.258  28.581  1.00 26.10           O  
ATOM   4003  H   THR A 271      -6.107   8.072  28.375  1.00  0.00           H  
ATOM   4004  HA  THR A 271      -7.365   6.615  30.577  1.00  0.00           H  
ATOM   4005  HB  THR A 271      -4.670   6.269  29.140  1.00  0.00           H  
ATOM   4006  HG1 THR A 271      -5.801   4.604  28.163  1.00  0.00           H  
ATOM   4007 HG21 THR A 271      -4.721   3.931  30.123  1.00  0.00           H  
ATOM   4008 HG22 THR A 271      -4.497   5.151  31.350  1.00  0.00           H  
ATOM   4009 HG23 THR A 271      -6.078   4.407  31.134  1.00  0.00           H  
ATOM   4010  N   LEU A 272      -4.727   8.594  31.115  1.00 23.81           N  
ATOM   4011  CA  LEU A 272      -3.991   9.335  32.141  1.00 23.69           C  
ATOM   4012  C   LEU A 272      -4.919  10.297  32.897  1.00 25.59           C  
ATOM   4013  O   LEU A 272      -4.835  10.375  34.121  1.00 25.13           O  
ATOM   4014  CB  LEU A 272      -2.834  10.119  31.484  1.00 20.74           C  
ATOM   4015  CG  LEU A 272      -1.935  10.923  32.459  1.00 21.97           C  
ATOM   4016  CD1 LEU A 272      -1.205  10.026  33.472  1.00 16.73           C  
ATOM   4017  CD2 LEU A 272      -0.923  11.781  31.692  1.00 19.24           C  
ATOM   4018  H   LEU A 272      -4.547   8.829  30.148  1.00  0.00           H  
ATOM   4019  HA  LEU A 272      -3.583   8.612  32.848  1.00  0.00           H  
ATOM   4020  HB2 LEU A 272      -2.216   9.413  30.930  1.00  0.00           H  
ATOM   4021  HB3 LEU A 272      -3.243  10.799  30.734  1.00  0.00           H  
ATOM   4022  HG  LEU A 272      -2.558  11.610  33.027  1.00  0.00           H  
ATOM   4023 HD11 LEU A 272      -0.524  10.610  34.091  1.00  0.00           H  
ATOM   4024 HD12 LEU A 272      -1.903   9.527  34.145  1.00  0.00           H  
ATOM   4025 HD13 LEU A 272      -0.617   9.258  32.969  1.00  0.00           H  
ATOM   4026 HD21 LEU A 272      -0.366  12.436  32.363  1.00  0.00           H  
ATOM   4027 HD22 LEU A 272      -0.203  11.148  31.185  1.00  0.00           H  
ATOM   4028 HD23 LEU A 272      -1.408  12.405  30.941  1.00  0.00           H  
ATOM   4029  N   LYS A 273      -5.827  10.981  32.179  1.00 28.29           N  
ATOM   4030  CA  LYS A 273      -6.869  11.836  32.742  1.00 30.03           C  
ATOM   4031  C   LYS A 273      -7.829  11.026  33.629  1.00 29.66           C  
ATOM   4032  O   LYS A 273      -8.078  11.429  34.762  1.00 29.88           O  
ATOM   4033  CB  LYS A 273      -7.625  12.536  31.595  1.00 31.62           C  
ATOM   4034  CG  LYS A 273      -8.670  13.557  32.081  1.00 37.51           C  
ATOM   4035  CD  LYS A 273      -9.614  14.029  30.967  1.00 44.72           C  
ATOM   4036  CE  LYS A 273     -10.787  14.865  31.502  1.00 48.72           C  
ATOM   4037  NZ  LYS A 273     -11.701  14.062  32.338  1.00 51.11           N1+
ATOM   4038  H   LYS A 273      -5.817  10.872  31.173  1.00  0.00           H  
ATOM   4039  HA  LYS A 273      -6.391  12.591  33.365  1.00  0.00           H  
ATOM   4040  HB2 LYS A 273      -6.914  13.048  30.945  1.00  0.00           H  
ATOM   4041  HB3 LYS A 273      -8.112  11.783  30.973  1.00  0.00           H  
ATOM   4042  HG2 LYS A 273      -9.276  13.113  32.867  1.00  0.00           H  
ATOM   4043  HG3 LYS A 273      -8.169  14.411  32.538  1.00  0.00           H  
ATOM   4044  HD2 LYS A 273      -9.047  14.616  30.244  1.00  0.00           H  
ATOM   4045  HD3 LYS A 273     -10.006  13.169  30.421  1.00  0.00           H  
ATOM   4046  HE2 LYS A 273     -10.422  15.713  32.083  1.00  0.00           H  
ATOM   4047  HE3 LYS A 273     -11.358  15.273  30.667  1.00  0.00           H  
ATOM   4048  HZ1 LYS A 273     -11.220  13.752  33.178  1.00  0.00           H  
ATOM   4049  HZ2 LYS A 273     -12.491  14.627  32.614  1.00  0.00           H  
ATOM   4050  HZ3 LYS A 273     -12.024  13.257  31.822  1.00  0.00           H  
ATOM   4051  N   ARG A 274      -8.319   9.877  33.130  1.00 27.65           N  
ATOM   4052  CA  ARG A 274      -9.172   8.923  33.841  1.00 28.58           C  
ATOM   4053  C   ARG A 274      -8.544   8.430  35.151  1.00 29.23           C  
ATOM   4054  O   ARG A 274      -9.222   8.447  36.174  1.00 27.57           O  
ATOM   4055  CB  ARG A 274      -9.533   7.761  32.891  1.00 29.57           C  
ATOM   4056  CG  ARG A 274     -10.286   6.572  33.517  1.00 33.28           C  
ATOM   4057  CD  ARG A 274     -10.645   5.517  32.462  1.00 40.53           C  
ATOM   4058  NE  ARG A 274     -10.958   4.224  33.084  1.00 48.16           N  
ATOM   4059  CZ  ARG A 274     -10.069   3.260  33.383  1.00 50.43           C  
ATOM   4060  NH1 ARG A 274      -8.761   3.403  33.130  1.00 49.99           N1+
ATOM   4061  NH2 ARG A 274     -10.500   2.135  33.965  1.00 54.31           N1+
ATOM   4062  H   ARG A 274      -8.063   9.631  32.183  1.00  0.00           H  
ATOM   4063  HA  ARG A 274     -10.095   9.445  34.100  1.00  0.00           H  
ATOM   4064  HB2 ARG A 274     -10.137   8.158  32.074  1.00  0.00           H  
ATOM   4065  HB3 ARG A 274      -8.621   7.378  32.436  1.00  0.00           H  
ATOM   4066  HG2 ARG A 274      -9.680   6.105  34.294  1.00  0.00           H  
ATOM   4067  HG3 ARG A 274     -11.195   6.928  34.005  1.00  0.00           H  
ATOM   4068  HD2 ARG A 274     -11.505   5.849  31.879  1.00  0.00           H  
ATOM   4069  HD3 ARG A 274      -9.830   5.381  31.751  1.00  0.00           H  
ATOM   4070  HE  ARG A 274     -11.929   4.065  33.310  1.00  0.00           H  
ATOM   4071 HH11 ARG A 274      -8.409   4.236  32.684  1.00  0.00           H  
ATOM   4072 HH12 ARG A 274      -8.110   2.690  33.453  1.00  0.00           H  
ATOM   4073 HH21 ARG A 274     -11.485   1.977  34.113  1.00  0.00           H  
ATOM   4074 HH22 ARG A 274      -9.837   1.415  34.243  1.00  0.00           H  
ATOM   4075  N   TRP A 275      -7.255   8.045  35.125  1.00 26.69           N  
ATOM   4076  CA  TRP A 275      -6.479   7.616  36.289  1.00 25.56           C  
ATOM   4077  C   TRP A 275      -6.386   8.695  37.370  1.00 25.59           C  
ATOM   4078  O   TRP A 275      -6.713   8.406  38.517  1.00 24.99           O  
ATOM   4079  CB  TRP A 275      -5.065   7.175  35.856  1.00 21.39           C  
ATOM   4080  CG  TRP A 275      -4.920   5.828  35.210  1.00 21.27           C  
ATOM   4081  CD1 TRP A 275      -5.796   4.800  35.292  1.00 20.15           C  
ATOM   4082  CD2 TRP A 275      -3.818   5.342  34.382  1.00 19.06           C  
ATOM   4083  CE2 TRP A 275      -4.083   3.983  34.027  1.00 19.28           C  
ATOM   4084  CE3 TRP A 275      -2.619   5.910  33.889  1.00 19.99           C  
ATOM   4085  NE1 TRP A 275      -5.300   3.711  34.611  1.00 19.41           N  
ATOM   4086  CZ2 TRP A 275      -3.200   3.225  33.238  1.00 19.47           C  
ATOM   4087  CZ3 TRP A 275      -1.737   5.167  33.078  1.00 22.39           C  
ATOM   4088  CH2 TRP A 275      -2.023   3.825  32.757  1.00 17.92           C  
ATOM   4089  H   TRP A 275      -6.775   8.056  34.235  1.00  0.00           H  
ATOM   4090  HA  TRP A 275      -6.999   6.776  36.750  1.00  0.00           H  
ATOM   4091  HB2 TRP A 275      -4.644   7.916  35.176  1.00  0.00           H  
ATOM   4092  HB3 TRP A 275      -4.399   7.159  36.719  1.00  0.00           H  
ATOM   4093  HD1 TRP A 275      -6.730   4.817  35.830  1.00  0.00           H  
ATOM   4094  HE1 TRP A 275      -5.808   2.831  34.567  1.00  0.00           H  
ATOM   4095  HE3 TRP A 275      -2.378   6.934  34.135  1.00  0.00           H  
ATOM   4096  HZ2 TRP A 275      -3.430   2.198  32.992  1.00  0.00           H  
ATOM   4097  HZ3 TRP A 275      -0.831   5.626  32.711  1.00  0.00           H  
ATOM   4098  HH2 TRP A 275      -1.338   3.260  32.142  1.00  0.00           H  
ATOM   4099  N   ARG A 276      -5.997   9.926  36.999  1.00 25.60           N  
ATOM   4100  CA  ARG A 276      -5.837  11.061  37.910  1.00 28.10           C  
ATOM   4101  C   ARG A 276      -7.165  11.569  38.500  1.00 28.65           C  
ATOM   4102  O   ARG A 276      -7.179  11.983  39.659  1.00 29.94           O  
ATOM   4103  CB  ARG A 276      -5.127  12.211  37.176  1.00 25.42           C  
ATOM   4104  CG  ARG A 276      -3.650  11.907  36.873  1.00 29.04           C  
ATOM   4105  CD  ARG A 276      -2.903  13.146  36.369  1.00 31.26           C  
ATOM   4106  NE  ARG A 276      -2.448  13.970  37.498  1.00 30.84           N  
ATOM   4107  CZ  ARG A 276      -1.796  15.138  37.403  1.00 30.12           C  
ATOM   4108  NH1 ARG A 276      -1.471  15.652  36.210  1.00 24.36           N1+
ATOM   4109  NH2 ARG A 276      -1.468  15.803  38.517  1.00 25.64           N1+
ATOM   4110  H   ARG A 276      -5.776  10.083  36.024  1.00  0.00           H  
ATOM   4111  HA  ARG A 276      -5.214  10.738  38.744  1.00  0.00           H  
ATOM   4112  HB2 ARG A 276      -5.654  12.456  36.252  1.00  0.00           H  
ATOM   4113  HB3 ARG A 276      -5.170  13.110  37.795  1.00  0.00           H  
ATOM   4114  HG2 ARG A 276      -3.164  11.533  37.775  1.00  0.00           H  
ATOM   4115  HG3 ARG A 276      -3.561  11.103  36.145  1.00  0.00           H  
ATOM   4116  HD2 ARG A 276      -2.033  12.849  35.783  1.00  0.00           H  
ATOM   4117  HD3 ARG A 276      -3.537  13.739  35.713  1.00  0.00           H  
ATOM   4118  HE  ARG A 276      -2.674  13.621  38.419  1.00  0.00           H  
ATOM   4119 HH11 ARG A 276      -1.715  15.157  35.366  1.00  0.00           H  
ATOM   4120 HH12 ARG A 276      -1.021  16.558  36.146  1.00  0.00           H  
ATOM   4121 HH21 ARG A 276      -1.715  15.442  39.428  1.00  0.00           H  
ATOM   4122 HH22 ARG A 276      -0.960  16.677  38.453  1.00  0.00           H  
ATOM   4123  N   ASP A 277      -8.274  11.493  37.743  1.00 29.15           N  
ATOM   4124  CA  ASP A 277      -9.628  11.815  38.212  1.00 31.51           C  
ATOM   4125  C   ASP A 277     -10.229  10.693  39.082  1.00 31.38           C  
ATOM   4126  O   ASP A 277     -11.157  10.964  39.843  1.00 33.30           O  
ATOM   4127  CB  ASP A 277     -10.580  12.042  37.005  1.00 35.17           C  
ATOM   4128  CG  ASP A 277     -10.280  13.273  36.138  1.00 37.60           C  
ATOM   4129  OD1 ASP A 277      -9.548  14.170  36.609  1.00 38.94           O  
ATOM   4130  OD2 ASP A 277     -10.825  13.311  35.010  1.00 41.20           O1-
ATOM   4131  H   ASP A 277      -8.181  11.178  36.786  1.00  0.00           H  
ATOM   4132  HA  ASP A 277      -9.595  12.722  38.820  1.00  0.00           H  
ATOM   4133  HB2 ASP A 277     -10.574  11.161  36.361  1.00  0.00           H  
ATOM   4134  HB3 ASP A 277     -11.607  12.155  37.356  1.00  0.00           H  
ATOM   4135  N   SER A 278      -9.708   9.456  38.992  1.00 29.36           N  
ATOM   4136  CA  SER A 278     -10.165   8.297  39.761  1.00 26.87           C  
ATOM   4137  C   SER A 278      -9.333   8.069  41.040  1.00 24.66           C  
ATOM   4138  O   SER A 278      -9.685   7.183  41.820  1.00 23.83           O  
ATOM   4139  CB  SER A 278     -10.044   7.035  38.884  1.00 27.79           C  
ATOM   4140  OG  SER A 278     -11.021   7.041  37.865  1.00 29.78           O  
ATOM   4141  H   SER A 278      -8.948   9.306  38.342  1.00  0.00           H  
ATOM   4142  HA  SER A 278     -11.206   8.419  40.065  1.00  0.00           H  
ATOM   4143  HB2 SER A 278      -9.048   6.925  38.455  1.00  0.00           H  
ATOM   4144  HB3 SER A 278     -10.238   6.144  39.477  1.00  0.00           H  
ATOM   4145  HG  SER A 278     -10.801   7.736  37.259  1.00  0.00           H  
ATOM   4146  N   LEU A 278A     -8.265   8.856  41.286  1.00 22.93           N  
ATOM   4147  CA  LEU A 278A     -7.455   8.787  42.505  1.00 25.50           C  
ATOM   4148  C   LEU A 278A     -8.257   9.283  43.715  1.00 27.34           C  
ATOM   4149  O   LEU A 278A     -8.846  10.364  43.686  1.00 26.78           O  
ATOM   4150  CB  LEU A 278A     -6.179   9.652  42.383  1.00 23.53           C  
ATOM   4151  CG  LEU A 278A     -5.076   9.089  41.466  1.00 23.65           C  
ATOM   4152  CD1 LEU A 278A     -3.957  10.114  41.263  1.00 24.02           C  
ATOM   4153  CD2 LEU A 278A     -4.485   7.761  41.962  1.00 23.10           C  
ATOM   4154  H   LEU A 278A     -8.033   9.573  40.613  1.00  0.00           H  
ATOM   4155  HA  LEU A 278A     -7.178   7.750  42.681  1.00  0.00           H  
ATOM   4156  HB2 LEU A 278A     -6.460  10.650  42.042  1.00  0.00           H  
ATOM   4157  HB3 LEU A 278A     -5.741   9.796  43.372  1.00  0.00           H  
ATOM   4158  HG  LEU A 278A     -5.513   8.911  40.493  1.00  0.00           H  
ATOM   4159 HD11 LEU A 278A     -3.264   9.767  40.500  1.00  0.00           H  
ATOM   4160 HD12 LEU A 278A     -4.344  11.081  40.944  1.00  0.00           H  
ATOM   4161 HD13 LEU A 278A     -3.391  10.266  42.180  1.00  0.00           H  
ATOM   4162 HD21 LEU A 278A     -3.677   7.429  41.313  1.00  0.00           H  
ATOM   4163 HD22 LEU A 278A     -4.076   7.856  42.965  1.00  0.00           H  
ATOM   4164 HD23 LEU A 278A     -5.226   6.966  41.971  1.00  0.00           H  
ATOM   4165  N   GLU A 279      -8.237   8.473  44.779  1.00 27.78           N  
ATOM   4166  CA  GLU A 279      -8.898   8.697  46.055  1.00 29.79           C  
ATOM   4167  C   GLU A 279      -7.905   8.395  47.182  1.00 27.11           C  
ATOM   4168  O   GLU A 279      -7.086   7.485  47.061  1.00 24.47           O  
ATOM   4169  CB  GLU A 279     -10.216   7.885  46.095  1.00 36.10           C  
ATOM   4170  CG  GLU A 279     -10.080   6.354  46.319  1.00 48.46           C  
ATOM   4171  CD  GLU A 279     -10.763   5.521  45.231  1.00 55.35           C  
ATOM   4172  OE1 GLU A 279     -11.989   5.700  45.065  1.00 57.13           O  
ATOM   4173  OE2 GLU A 279     -10.055   4.702  44.604  1.00 55.17           O1-
ATOM   4174  H   GLU A 279      -7.740   7.595  44.690  1.00  0.00           H  
ATOM   4175  HA  GLU A 279      -9.158   9.755  46.133  1.00  0.00           H  
ATOM   4176  HB2 GLU A 279     -10.830   8.282  46.904  1.00  0.00           H  
ATOM   4177  HB3 GLU A 279     -10.785   8.101  45.188  1.00  0.00           H  
ATOM   4178  HG2 GLU A 279      -9.040   6.039  46.359  1.00  0.00           H  
ATOM   4179  HG3 GLU A 279     -10.512   6.082  47.282  1.00  0.00           H  
ATOM   4180  N   PHE A 280      -7.997   9.142  48.293  1.00 25.24           N  
ATOM   4181  CA  PHE A 280      -7.210   8.920  49.507  1.00 24.70           C  
ATOM   4182  C   PHE A 280      -7.521   7.543  50.111  1.00 25.72           C  
ATOM   4183  O   PHE A 280      -8.689   7.183  50.263  1.00 23.85           O  
ATOM   4184  CB  PHE A 280      -7.559   9.991  50.552  1.00 22.44           C  
ATOM   4185  CG  PHE A 280      -6.851  11.323  50.434  1.00 21.42           C  
ATOM   4186  CD1 PHE A 280      -7.515  12.441  49.888  1.00 25.02           C  
ATOM   4187  CD2 PHE A 280      -5.569  11.475  50.995  1.00 25.20           C  
ATOM   4188  CE1 PHE A 280      -6.931  13.719  49.983  1.00 23.91           C  
ATOM   4189  CE2 PHE A 280      -5.006  12.754  51.124  1.00 28.62           C  
ATOM   4190  CZ  PHE A 280      -5.694  13.882  50.636  1.00 25.33           C  
ATOM   4191  H   PHE A 280      -8.698   9.867  48.326  1.00  0.00           H  
ATOM   4192  HA  PHE A 280      -6.149   8.980  49.260  1.00  0.00           H  
ATOM   4193  HB2 PHE A 280      -8.637  10.161  50.572  1.00  0.00           H  
ATOM   4194  HB3 PHE A 280      -7.318   9.623  51.552  1.00  0.00           H  
ATOM   4195  HD1 PHE A 280      -8.493  12.332  49.443  1.00  0.00           H  
ATOM   4196  HD2 PHE A 280      -5.036  10.623  51.381  1.00  0.00           H  
ATOM   4197  HE1 PHE A 280      -7.447  14.580  49.584  1.00  0.00           H  
ATOM   4198  HE2 PHE A 280      -4.042  12.857  51.592  1.00  0.00           H  
ATOM   4199  HZ  PHE A 280      -5.259  14.866  50.734  1.00  0.00           H  
ATOM   4200  N   ARG A 281      -6.470   6.786  50.448  1.00 24.66           N  
ATOM   4201  CA  ARG A 281      -6.562   5.437  50.985  1.00 27.12           C  
ATOM   4202  C   ARG A 281      -5.360   5.168  51.884  1.00 26.72           C  
ATOM   4203  O   ARG A 281      -4.225   5.408  51.470  1.00 25.76           O  
ATOM   4204  CB  ARG A 281      -6.684   4.433  49.823  1.00 28.47           C  
ATOM   4205  CG  ARG A 281      -6.964   2.984  50.252  1.00 39.84           C  
ATOM   4206  CD  ARG A 281      -7.011   2.049  49.040  1.00 47.52           C  
ATOM   4207  NE  ARG A 281      -7.596   0.744  49.379  1.00 54.31           N  
ATOM   4208  CZ  ARG A 281      -8.613   0.131  48.745  1.00 58.94           C  
ATOM   4209  NH1 ARG A 281      -9.246   0.691  47.702  1.00 59.57           N1+
ATOM   4210  NH2 ARG A 281      -9.004  -1.076  49.169  1.00 62.16           N1+
ATOM   4211  H   ARG A 281      -5.541   7.140  50.261  1.00  0.00           H  
ATOM   4212  HA  ARG A 281      -7.460   5.366  51.602  1.00  0.00           H  
ATOM   4213  HB2 ARG A 281      -7.474   4.755  49.143  1.00  0.00           H  
ATOM   4214  HB3 ARG A 281      -5.759   4.455  49.246  1.00  0.00           H  
ATOM   4215  HG2 ARG A 281      -6.192   2.633  50.937  1.00  0.00           H  
ATOM   4216  HG3 ARG A 281      -7.907   2.941  50.798  1.00  0.00           H  
ATOM   4217  HD2 ARG A 281      -7.584   2.523  48.244  1.00  0.00           H  
ATOM   4218  HD3 ARG A 281      -6.004   1.891  48.654  1.00  0.00           H  
ATOM   4219  HE  ARG A 281      -7.138   0.247  50.132  1.00  0.00           H  
ATOM   4220 HH11 ARG A 281      -8.972   1.608  47.378  1.00  0.00           H  
ATOM   4221 HH12 ARG A 281     -10.012   0.218  47.246  1.00  0.00           H  
ATOM   4222 HH21 ARG A 281      -8.541  -1.514  49.952  1.00  0.00           H  
ATOM   4223 HH22 ARG A 281      -9.767  -1.557  48.715  1.00  0.00           H  
ATOM   4224  N   GLU A 282      -5.613   4.610  53.080  1.00 27.25           N  
ATOM   4225  CA  GLU A 282      -4.589   4.132  54.003  1.00 28.43           C  
ATOM   4226  C   GLU A 282      -3.978   2.847  53.432  1.00 27.63           C  
ATOM   4227  O   GLU A 282      -4.651   1.823  53.295  1.00 27.74           O  
ATOM   4228  CB  GLU A 282      -5.223   3.810  55.371  1.00 32.82           C  
ATOM   4229  CG  GLU A 282      -5.372   5.053  56.266  1.00 41.56           C  
ATOM   4230  CD  GLU A 282      -5.817   4.722  57.692  1.00 44.78           C  
ATOM   4231  OE1 GLU A 282      -5.323   3.710  58.236  1.00 50.59           O  
ATOM   4232  OE2 GLU A 282      -6.632   5.505  58.226  1.00 44.63           O1-
ATOM   4233  H   GLU A 282      -6.574   4.445  53.340  1.00  0.00           H  
ATOM   4234  HA  GLU A 282      -3.812   4.888  54.128  1.00  0.00           H  
ATOM   4235  HB2 GLU A 282      -6.188   3.315  55.246  1.00  0.00           H  
ATOM   4236  HB3 GLU A 282      -4.586   3.092  55.893  1.00  0.00           H  
ATOM   4237  HG2 GLU A 282      -4.411   5.559  56.347  1.00  0.00           H  
ATOM   4238  HG3 GLU A 282      -6.067   5.763  55.816  1.00  0.00           H  
ATOM   4239  N   ILE A 283      -2.687   2.932  53.104  1.00 25.49           N  
ATOM   4240  CA  ILE A 283      -1.845   1.832  52.670  1.00 25.54           C  
ATOM   4241  C   ILE A 283      -1.038   1.423  53.907  1.00 23.99           C  
ATOM   4242  O   ILE A 283      -0.410   2.262  54.554  1.00 20.60           O  
ATOM   4243  CB  ILE A 283      -0.912   2.335  51.536  1.00 27.11           C  
ATOM   4244  CG1 ILE A 283      -1.676   3.014  50.380  1.00 26.38           C  
ATOM   4245  CG2 ILE A 283       0.020   1.237  50.997  1.00 24.63           C  
ATOM   4246  CD1 ILE A 283      -2.796   2.184  49.738  1.00 22.10           C  
ATOM   4247  H   ILE A 283      -2.223   3.823  53.241  1.00  0.00           H  
ATOM   4248  HA  ILE A 283      -2.441   0.989  52.317  1.00  0.00           H  
ATOM   4249  HB  ILE A 283      -0.262   3.102  51.955  1.00  0.00           H  
ATOM   4250 HG12 ILE A 283      -2.101   3.955  50.729  1.00  0.00           H  
ATOM   4251 HG13 ILE A 283      -0.963   3.283  49.607  1.00  0.00           H  
ATOM   4252 HG21 ILE A 283       0.653   1.609  50.191  1.00  0.00           H  
ATOM   4253 HG22 ILE A 283       0.679   0.877  51.782  1.00  0.00           H  
ATOM   4254 HG23 ILE A 283      -0.541   0.384  50.616  1.00  0.00           H  
ATOM   4255 HD11 ILE A 283      -3.290   2.764  48.961  1.00  0.00           H  
ATOM   4256 HD12 ILE A 283      -2.412   1.271  49.283  1.00  0.00           H  
ATOM   4257 HD13 ILE A 283      -3.565   1.907  50.459  1.00  0.00           H  
ATOM   4258  N   GLY A 284      -1.068   0.124  54.230  1.00 20.28           N  
ATOM   4259  CA  GLY A 284      -0.351  -0.467  55.351  1.00 20.86           C  
ATOM   4260  C   GLY A 284       1.160  -0.502  55.117  1.00 22.37           C  
ATOM   4261  O   GLY A 284       1.912  -0.174  56.032  1.00 24.54           O  
ATOM   4262  H   GLY A 284      -1.576  -0.507  53.625  1.00  0.00           H  
ATOM   4263  HA2 GLY A 284      -0.575   0.080  56.269  1.00  0.00           H  
ATOM   4264  HA3 GLY A 284      -0.706  -1.487  55.495  1.00  0.00           H  
ATOM   4265  N   GLU A 285       1.589  -0.866  53.894  1.00 24.02           N  
ATOM   4266  CA  GLU A 285       2.985  -0.925  53.458  1.00 23.57           C  
ATOM   4267  C   GLU A 285       3.116  -0.530  51.983  1.00 22.43           C  
ATOM   4268  O   GLU A 285       2.370  -1.031  51.145  1.00 20.20           O  
ATOM   4269  CB  GLU A 285       3.630  -2.301  53.739  1.00 28.95           C  
ATOM   4270  CG  GLU A 285       3.325  -2.928  55.113  1.00 37.54           C  
ATOM   4271  CD  GLU A 285       4.147  -4.185  55.368  1.00 46.02           C  
ATOM   4272  OE1 GLU A 285       4.121  -5.081  54.495  1.00 48.12           O  
ATOM   4273  OE2 GLU A 285       4.816  -4.218  56.423  1.00 52.30           O1-
ATOM   4274  H   GLU A 285       0.892  -1.102  53.201  1.00  0.00           H  
ATOM   4275  HA  GLU A 285       3.534  -0.188  54.042  1.00  0.00           H  
ATOM   4276  HB2 GLU A 285       3.310  -3.004  52.970  1.00  0.00           H  
ATOM   4277  HB3 GLU A 285       4.710  -2.203  53.619  1.00  0.00           H  
ATOM   4278  HG2 GLU A 285       3.532  -2.210  55.905  1.00  0.00           H  
ATOM   4279  HG3 GLU A 285       2.272  -3.197  55.191  1.00  0.00           H  
ATOM   4280  N   LEU A 286       4.099   0.319  51.656  1.00 19.54           N  
ATOM   4281  CA  LEU A 286       4.495   0.655  50.290  1.00 19.53           C  
ATOM   4282  C   LEU A 286       5.978   0.332  50.142  1.00 19.04           C  
ATOM   4283  O   LEU A 286       6.773   0.788  50.958  1.00 19.66           O  
ATOM   4284  CB  LEU A 286       4.164   2.126  49.974  1.00 21.60           C  
ATOM   4285  CG  LEU A 286       4.416   2.532  48.498  1.00 21.00           C  
ATOM   4286  CD1 LEU A 286       3.299   3.445  47.976  1.00 19.75           C  
ATOM   4287  CD2 LEU A 286       5.785   3.208  48.294  1.00 19.50           C  
ATOM   4288  H   LEU A 286       4.670   0.699  52.401  1.00  0.00           H  
ATOM   4289  HA  LEU A 286       3.931   0.051  49.588  1.00  0.00           H  
ATOM   4290  HB2 LEU A 286       3.107   2.271  50.205  1.00  0.00           H  
ATOM   4291  HB3 LEU A 286       4.701   2.793  50.651  1.00  0.00           H  
ATOM   4292  HG  LEU A 286       4.391   1.635  47.878  1.00  0.00           H  
ATOM   4293 HD11 LEU A 286       3.455   3.702  46.928  1.00  0.00           H  
ATOM   4294 HD12 LEU A 286       2.324   2.961  48.050  1.00  0.00           H  
ATOM   4295 HD13 LEU A 286       3.258   4.372  48.546  1.00  0.00           H  
ATOM   4296 HD21 LEU A 286       5.933   3.480  47.248  1.00  0.00           H  
ATOM   4297 HD22 LEU A 286       5.870   4.120  48.886  1.00  0.00           H  
ATOM   4298 HD23 LEU A 286       6.611   2.555  48.573  1.00  0.00           H  
ATOM   4299  N   TYR A 287       6.339  -0.437  49.104  1.00 15.51           N  
ATOM   4300  CA  TYR A 287       7.711  -0.816  48.776  1.00 15.95           C  
ATOM   4301  C   TYR A 287       8.046  -0.271  47.388  1.00 16.28           C  
ATOM   4302  O   TYR A 287       7.383  -0.639  46.421  1.00 15.68           O  
ATOM   4303  CB  TYR A 287       7.842  -2.348  48.777  1.00 16.13           C  
ATOM   4304  CG  TYR A 287       7.593  -3.002  50.118  1.00 19.29           C  
ATOM   4305  CD1 TYR A 287       6.290  -3.412  50.471  1.00 19.73           C  
ATOM   4306  CD2 TYR A 287       8.660  -3.191  51.018  1.00 19.29           C  
ATOM   4307  CE1 TYR A 287       6.055  -4.002  51.727  1.00 21.08           C  
ATOM   4308  CE2 TYR A 287       8.423  -3.780  52.274  1.00 21.38           C  
ATOM   4309  CZ  TYR A 287       7.122  -4.184  52.628  1.00 21.56           C  
ATOM   4310  OH  TYR A 287       6.906  -4.762  53.843  1.00 26.24           O  
ATOM   4311  H   TYR A 287       5.610  -0.778  48.490  1.00  0.00           H  
ATOM   4312  HA  TYR A 287       8.403  -0.412  49.509  1.00  0.00           H  
ATOM   4313  HB2 TYR A 287       7.160  -2.780  48.054  1.00  0.00           H  
ATOM   4314  HB3 TYR A 287       8.836  -2.635  48.438  1.00  0.00           H  
ATOM   4315  HD1 TYR A 287       5.467  -3.270  49.785  1.00  0.00           H  
ATOM   4316  HD2 TYR A 287       9.659  -2.876  50.753  1.00  0.00           H  
ATOM   4317  HE1 TYR A 287       5.058  -4.319  51.993  1.00  0.00           H  
ATOM   4318  HE2 TYR A 287       9.241  -3.917  52.966  1.00  0.00           H  
ATOM   4319  HH  TYR A 287       5.989  -4.917  54.041  1.00  0.00           H  
ATOM   4320  N   LEU A 288       9.083   0.573  47.295  1.00 14.45           N  
ATOM   4321  CA  LEU A 288       9.577   1.187  46.064  1.00 14.47           C  
ATOM   4322  C   LEU A 288      11.096   0.968  45.992  1.00 15.68           C  
ATOM   4323  O   LEU A 288      11.771   1.248  46.982  1.00 12.37           O  
ATOM   4324  CB  LEU A 288       9.184   2.683  46.048  1.00 15.29           C  
ATOM   4325  CG  LEU A 288       9.488   3.431  44.728  1.00 17.30           C  
ATOM   4326  CD1 LEU A 288       8.494   3.058  43.614  1.00 17.04           C  
ATOM   4327  CD2 LEU A 288       9.494   4.952  44.944  1.00 15.08           C  
ATOM   4328  H   LEU A 288       9.595   0.789  48.142  1.00  0.00           H  
ATOM   4329  HA  LEU A 288       9.097   0.702  45.221  1.00  0.00           H  
ATOM   4330  HB2 LEU A 288       8.121   2.786  46.273  1.00  0.00           H  
ATOM   4331  HB3 LEU A 288       9.702   3.181  46.870  1.00  0.00           H  
ATOM   4332  HG  LEU A 288      10.489   3.163  44.392  1.00  0.00           H  
ATOM   4333 HD11 LEU A 288       8.813   3.473  42.658  1.00  0.00           H  
ATOM   4334 HD12 LEU A 288       8.404   1.983  43.478  1.00  0.00           H  
ATOM   4335 HD13 LEU A 288       7.495   3.440  43.827  1.00  0.00           H  
ATOM   4336 HD21 LEU A 288       9.742   5.478  44.023  1.00  0.00           H  
ATOM   4337 HD22 LEU A 288       8.520   5.309  45.280  1.00  0.00           H  
ATOM   4338 HD23 LEU A 288      10.230   5.244  45.693  1.00  0.00           H  
ATOM   4339  N   PRO A 289      11.667   0.504  44.856  1.00 15.42           N  
ATOM   4340  CA  PRO A 289      13.110   0.301  44.731  1.00 16.24           C  
ATOM   4341  C   PRO A 289      13.857   1.638  44.625  1.00 15.91           C  
ATOM   4342  O   PRO A 289      13.375   2.595  44.017  1.00 14.64           O  
ATOM   4343  CB  PRO A 289      13.288  -0.571  43.479  1.00 16.88           C  
ATOM   4344  CG  PRO A 289      12.072  -0.267  42.621  1.00 16.31           C  
ATOM   4345  CD  PRO A 289      10.982   0.117  43.622  1.00 17.79           C  
ATOM   4346  HA  PRO A 289      13.488  -0.247  45.590  1.00  0.00           H  
ATOM   4347  HB2 PRO A 289      14.228  -0.401  42.952  1.00  0.00           H  
ATOM   4348  HB3 PRO A 289      13.267  -1.622  43.770  1.00  0.00           H  
ATOM   4349  HG2 PRO A 289      12.287   0.582  41.972  1.00  0.00           H  
ATOM   4350  HG3 PRO A 289      11.784  -1.105  41.985  1.00  0.00           H  
ATOM   4351  HD2 PRO A 289      10.367   0.920  43.222  1.00  0.00           H  
ATOM   4352  HD3 PRO A 289      10.342  -0.736  43.840  1.00  0.00           H  
ATOM   4353  N   LYS A 290      15.048   1.669  45.231  1.00 13.46           N  
ATOM   4354  CA  LYS A 290      16.057   2.706  45.086  1.00 14.76           C  
ATOM   4355  C   LYS A 290      16.938   2.290  43.904  1.00 16.24           C  
ATOM   4356  O   LYS A 290      17.429   1.159  43.858  1.00 14.38           O  
ATOM   4357  CB  LYS A 290      16.898   2.713  46.376  1.00 13.88           C  
ATOM   4358  CG  LYS A 290      18.091   3.681  46.388  1.00 15.33           C  
ATOM   4359  CD  LYS A 290      18.760   3.687  47.763  1.00 17.35           C  
ATOM   4360  CE  LYS A 290      19.881   4.723  47.886  1.00 21.50           C  
ATOM   4361  NZ  LYS A 290      20.348   4.817  49.278  1.00 26.18           N1+
ATOM   4362  H   LYS A 290      15.340   0.838  45.731  1.00  0.00           H  
ATOM   4363  HA  LYS A 290      15.594   3.681  44.923  1.00  0.00           H  
ATOM   4364  HB2 LYS A 290      16.245   2.973  47.205  1.00  0.00           H  
ATOM   4365  HB3 LYS A 290      17.257   1.711  46.599  1.00  0.00           H  
ATOM   4366  HG2 LYS A 290      18.824   3.406  45.629  1.00  0.00           H  
ATOM   4367  HG3 LYS A 290      17.748   4.685  46.142  1.00  0.00           H  
ATOM   4368  HD2 LYS A 290      17.995   3.892  48.509  1.00  0.00           H  
ATOM   4369  HD3 LYS A 290      19.148   2.693  47.991  1.00  0.00           H  
ATOM   4370  HE2 LYS A 290      20.718   4.463  47.237  1.00  0.00           H  
ATOM   4371  HE3 LYS A 290      19.524   5.707  47.579  1.00  0.00           H  
ATOM   4372  HZ1 LYS A 290      20.662   3.915  49.603  1.00  0.00           H  
ATOM   4373  HZ2 LYS A 290      21.096   5.492  49.348  1.00  0.00           H  
ATOM   4374  HZ3 LYS A 290      19.566   5.128  49.848  1.00  0.00           H  
ATOM   4375  N   PHE A 291      17.112   3.201  42.940  1.00 16.60           N  
ATOM   4376  CA  PHE A 291      17.814   2.946  41.687  1.00 17.42           C  
ATOM   4377  C   PHE A 291      18.386   4.224  41.076  1.00 17.69           C  
ATOM   4378  O   PHE A 291      17.890   5.323  41.319  1.00 15.91           O  
ATOM   4379  CB  PHE A 291      16.925   2.140  40.714  1.00 13.96           C  
ATOM   4380  CG  PHE A 291      15.627   2.815  40.307  1.00 13.07           C  
ATOM   4381  CD1 PHE A 291      14.445   2.554  41.024  1.00  8.92           C  
ATOM   4382  CD2 PHE A 291      15.599   3.724  39.232  1.00 15.12           C  
ATOM   4383  CE1 PHE A 291      13.252   3.222  40.696  1.00 13.76           C  
ATOM   4384  CE2 PHE A 291      14.398   4.367  38.876  1.00 14.49           C  
ATOM   4385  CZ  PHE A 291      13.224   4.121  39.613  1.00 14.01           C  
ATOM   4386  H   PHE A 291      16.705   4.120  43.059  1.00  0.00           H  
ATOM   4387  HA  PHE A 291      18.681   2.326  41.924  1.00  0.00           H  
ATOM   4388  HB2 PHE A 291      17.486   1.910  39.809  1.00  0.00           H  
ATOM   4389  HB3 PHE A 291      16.689   1.176  41.162  1.00  0.00           H  
ATOM   4390  HD1 PHE A 291      14.464   1.851  41.842  1.00  0.00           H  
ATOM   4391  HD2 PHE A 291      16.509   3.944  38.699  1.00  0.00           H  
ATOM   4392  HE1 PHE A 291      12.363   3.047  41.282  1.00  0.00           H  
ATOM   4393  HE2 PHE A 291      14.385   5.064  38.052  1.00  0.00           H  
ATOM   4394  HZ  PHE A 291      12.307   4.630  39.355  1.00  0.00           H  
ATOM   4395  N   SER A 292      19.401   4.030  40.226  1.00 15.27           N  
ATOM   4396  CA  SER A 292      19.996   5.020  39.346  1.00 19.32           C  
ATOM   4397  C   SER A 292      20.088   4.360  37.968  1.00 21.30           C  
ATOM   4398  O   SER A 292      20.809   3.374  37.806  1.00 21.09           O  
ATOM   4399  CB  SER A 292      21.352   5.475  39.916  1.00 21.73           C  
ATOM   4400  OG  SER A 292      21.927   6.493  39.123  1.00 32.18           O  
ATOM   4401  H   SER A 292      19.724   3.083  40.094  1.00  0.00           H  
ATOM   4402  HA  SER A 292      19.347   5.892  39.279  1.00  0.00           H  
ATOM   4403  HB2 SER A 292      21.236   5.852  40.933  1.00  0.00           H  
ATOM   4404  HB3 SER A 292      22.049   4.637  39.965  1.00  0.00           H  
ATOM   4405  HG  SER A 292      21.528   7.319  39.373  1.00  0.00           H  
ATOM   4406  N   ILE A 293      19.329   4.881  36.995  1.00 19.61           N  
ATOM   4407  CA  ILE A 293      19.209   4.352  35.638  1.00 20.85           C  
ATOM   4408  C   ILE A 293      19.407   5.483  34.622  1.00 22.00           C  
ATOM   4409  O   ILE A 293      19.079   6.637  34.899  1.00 21.01           O  
ATOM   4410  CB  ILE A 293      17.900   3.530  35.457  1.00 19.24           C  
ATOM   4411  CG1 ILE A 293      16.615   4.369  35.651  1.00 16.00           C  
ATOM   4412  CG2 ILE A 293      17.876   2.270  36.348  1.00 20.01           C  
ATOM   4413  CD1 ILE A 293      15.328   3.653  35.220  1.00 15.68           C  
ATOM   4414  H   ILE A 293      18.775   5.701  37.212  1.00  0.00           H  
ATOM   4415  HA  ILE A 293      20.040   3.669  35.461  1.00  0.00           H  
ATOM   4416  HB  ILE A 293      17.902   3.175  34.425  1.00  0.00           H  
ATOM   4417 HG12 ILE A 293      16.526   4.694  36.684  1.00  0.00           H  
ATOM   4418 HG13 ILE A 293      16.686   5.293  35.088  1.00  0.00           H  
ATOM   4419 HG21 ILE A 293      17.096   1.575  36.038  1.00  0.00           H  
ATOM   4420 HG22 ILE A 293      18.817   1.728  36.317  1.00  0.00           H  
ATOM   4421 HG23 ILE A 293      17.697   2.521  37.393  1.00  0.00           H  
ATOM   4422 HD11 ILE A 293      14.479   4.334  35.266  1.00  0.00           H  
ATOM   4423 HD12 ILE A 293      15.398   3.285  34.197  1.00  0.00           H  
ATOM   4424 HD13 ILE A 293      15.103   2.806  35.868  1.00  0.00           H  
ATOM   4425  N   SER A 294      19.944   5.140  33.443  1.00 20.22           N  
ATOM   4426  CA  SER A 294      20.233   6.062  32.349  1.00 20.80           C  
ATOM   4427  C   SER A 294      20.002   5.402  30.985  1.00 21.55           C  
ATOM   4428  O   SER A 294      20.134   4.185  30.848  1.00 19.81           O  
ATOM   4429  CB  SER A 294      21.619   6.712  32.541  1.00 19.92           C  
ATOM   4430  OG  SER A 294      22.671   5.811  32.255  1.00 26.17           O  
ATOM   4431  H   SER A 294      20.190   4.171  33.288  1.00  0.00           H  
ATOM   4432  HA  SER A 294      19.490   6.855  32.418  1.00  0.00           H  
ATOM   4433  HB2 SER A 294      21.726   7.564  31.869  1.00  0.00           H  
ATOM   4434  HB3 SER A 294      21.734   7.094  33.556  1.00  0.00           H  
ATOM   4435  HG  SER A 294      22.585   5.059  32.823  1.00  0.00           H  
ATOM   4436  N   ARG A 295      19.647   6.221  29.983  1.00 20.68           N  
ATOM   4437  CA  ARG A 295      19.396   5.817  28.603  1.00 20.96           C  
ATOM   4438  C   ARG A 295      19.936   6.858  27.619  1.00 21.41           C  
ATOM   4439  O   ARG A 295      19.743   8.060  27.802  1.00 19.19           O  
ATOM   4440  CB  ARG A 295      17.905   5.501  28.357  1.00 24.42           C  
ATOM   4441  CG  ARG A 295      17.352   4.227  29.024  1.00 30.36           C  
ATOM   4442  CD  ARG A 295      17.908   2.918  28.438  1.00 32.50           C  
ATOM   4443  NE  ARG A 295      17.331   2.632  27.114  1.00 39.55           N  
ATOM   4444  CZ  ARG A 295      17.994   2.372  25.974  1.00 42.36           C  
ATOM   4445  NH1 ARG A 295      19.333   2.356  25.925  1.00 44.53           N1+
ATOM   4446  NH2 ARG A 295      17.298   2.122  24.858  1.00 40.08           N1+
ATOM   4447  H   ARG A 295      19.569   7.210  30.185  1.00  0.00           H  
ATOM   4448  HA  ARG A 295      19.973   4.911  28.412  1.00  0.00           H  
ATOM   4449  HB2 ARG A 295      17.306   6.354  28.678  1.00  0.00           H  
ATOM   4450  HB3 ARG A 295      17.740   5.410  27.284  1.00  0.00           H  
ATOM   4451  HG2 ARG A 295      17.531   4.242  30.096  1.00  0.00           H  
ATOM   4452  HG3 ARG A 295      16.267   4.233  28.918  1.00  0.00           H  
ATOM   4453  HD2 ARG A 295      18.995   2.918  28.421  1.00  0.00           H  
ATOM   4454  HD3 ARG A 295      17.624   2.092  29.090  1.00  0.00           H  
ATOM   4455  HE  ARG A 295      16.320   2.587  27.106  1.00  0.00           H  
ATOM   4456 HH11 ARG A 295      19.869   2.531  26.762  1.00  0.00           H  
ATOM   4457 HH12 ARG A 295      19.816   2.186  25.054  1.00  0.00           H  
ATOM   4458 HH21 ARG A 295      16.289   2.118  24.876  1.00  0.00           H  
ATOM   4459 HH22 ARG A 295      17.776   1.943  23.986  1.00  0.00           H  
ATOM   4460  N   ASP A 296      20.583   6.355  26.559  1.00 20.98           N  
ATOM   4461  CA  ASP A 296      21.024   7.068  25.364  1.00 21.80           C  
ATOM   4462  C   ASP A 296      20.078   6.720  24.210  1.00 20.84           C  
ATOM   4463  O   ASP A 296      19.654   5.568  24.081  1.00 20.67           O  
ATOM   4464  CB  ASP A 296      22.444   6.566  24.991  1.00 31.46           C  
ATOM   4465  CG  ASP A 296      23.461   7.700  24.974  1.00 41.08           C  
ATOM   4466  OD1 ASP A 296      23.394   8.503  24.017  1.00 50.36           O  
ATOM   4467  OD2 ASP A 296      24.294   7.748  25.904  1.00 49.78           O1-
ATOM   4468  H   ASP A 296      20.682   5.351  26.519  1.00  0.00           H  
ATOM   4469  HA  ASP A 296      21.005   8.147  25.537  1.00  0.00           H  
ATOM   4470  HB2 ASP A 296      22.792   5.807  25.694  1.00  0.00           H  
ATOM   4471  HB3 ASP A 296      22.478   6.083  24.013  1.00  0.00           H  
ATOM   4472  N   TYR A 297      19.779   7.713  23.359  1.00 17.35           N  
ATOM   4473  CA  TYR A 297      18.896   7.591  22.202  1.00 16.30           C  
ATOM   4474  C   TYR A 297      19.440   8.353  21.000  1.00 18.45           C  
ATOM   4475  O   TYR A 297      19.845   9.507  21.119  1.00 15.40           O  
ATOM   4476  CB  TYR A 297      17.469   8.069  22.527  1.00 17.99           C  
ATOM   4477  CG  TYR A 297      16.760   7.258  23.585  1.00 19.73           C  
ATOM   4478  CD1 TYR A 297      16.249   5.980  23.276  1.00 18.01           C  
ATOM   4479  CD2 TYR A 297      16.644   7.769  24.890  1.00 19.08           C  
ATOM   4480  CE1 TYR A 297      15.606   5.220  24.271  1.00 20.26           C  
ATOM   4481  CE2 TYR A 297      16.012   7.003  25.881  1.00 21.12           C  
ATOM   4482  CZ  TYR A 297      15.477   5.740  25.572  1.00 21.04           C  
ATOM   4483  OH  TYR A 297      14.847   5.018  26.537  1.00 25.91           O  
ATOM   4484  H   TYR A 297      20.168   8.629  23.538  1.00  0.00           H  
ATOM   4485  HA  TYR A 297      18.838   6.540  21.912  1.00  0.00           H  
ATOM   4486  HB2 TYR A 297      17.485   9.116  22.827  1.00  0.00           H  
ATOM   4487  HB3 TYR A 297      16.857   8.033  21.625  1.00  0.00           H  
ATOM   4488  HD1 TYR A 297      16.347   5.584  22.276  1.00  0.00           H  
ATOM   4489  HD2 TYR A 297      17.058   8.735  25.142  1.00  0.00           H  
ATOM   4490  HE1 TYR A 297      15.206   4.247  24.027  1.00  0.00           H  
ATOM   4491  HE2 TYR A 297      15.972   7.377  26.886  1.00  0.00           H  
ATOM   4492  HH  TYR A 297      14.465   4.219  26.209  1.00  0.00           H  
ATOM   4493  N   ASN A 298      19.329   7.708  19.832  1.00 16.86           N  
ATOM   4494  CA  ASN A 298      19.255   8.327  18.517  1.00 15.96           C  
ATOM   4495  C   ASN A 298      17.753   8.285  18.179  1.00 14.90           C  
ATOM   4496  O   ASN A 298      17.179   7.204  18.025  1.00 18.05           O  
ATOM   4497  CB  ASN A 298      20.053   7.432  17.537  1.00 15.04           C  
ATOM   4498  CG  ASN A 298      20.222   8.014  16.130  1.00 17.40           C  
ATOM   4499  ND2 ASN A 298      21.190   7.489  15.377  1.00 17.70           N  
ATOM   4500  OD1 ASN A 298      19.504   8.921  15.721  1.00 16.40           O  
ATOM   4501  H   ASN A 298      19.013   6.750  19.868  1.00  0.00           H  
ATOM   4502  HA  ASN A 298      19.639   9.350  18.525  1.00  0.00           H  
ATOM   4503  HB2 ASN A 298      21.052   7.274  17.947  1.00  0.00           H  
ATOM   4504  HB3 ASN A 298      19.607   6.439  17.449  1.00  0.00           H  
ATOM   4505 HD21 ASN A 298      21.765   6.743  15.740  1.00  0.00           H  
ATOM   4506 HD22 ASN A 298      21.305   7.803  14.425  1.00  0.00           H  
ATOM   4507  N   LEU A 299      17.118   9.461  18.093  1.00 11.96           N  
ATOM   4508  CA  LEU A 299      15.681   9.608  17.865  1.00 12.62           C  
ATOM   4509  C   LEU A 299      15.315   9.720  16.374  1.00 12.63           C  
ATOM   4510  O   LEU A 299      14.133   9.877  16.084  1.00 16.16           O  
ATOM   4511  CB  LEU A 299      15.172  10.872  18.602  1.00 14.23           C  
ATOM   4512  CG  LEU A 299      15.233  10.814  20.145  1.00 16.24           C  
ATOM   4513  CD1 LEU A 299      14.711  12.133  20.735  1.00 15.57           C  
ATOM   4514  CD2 LEU A 299      14.437   9.634  20.732  1.00 11.59           C  
ATOM   4515  H   LEU A 299      17.657  10.312  18.196  1.00  0.00           H  
ATOM   4516  HA  LEU A 299      15.148   8.735  18.236  1.00  0.00           H  
ATOM   4517  HB2 LEU A 299      15.728  11.744  18.253  1.00  0.00           H  
ATOM   4518  HB3 LEU A 299      14.133  11.062  18.331  1.00  0.00           H  
ATOM   4519  HG  LEU A 299      16.274  10.702  20.453  1.00  0.00           H  
ATOM   4520 HD11 LEU A 299      14.667  12.086  21.822  1.00  0.00           H  
ATOM   4521 HD12 LEU A 299      15.353  12.970  20.466  1.00  0.00           H  
ATOM   4522 HD13 LEU A 299      13.704  12.357  20.382  1.00  0.00           H  
ATOM   4523 HD21 LEU A 299      14.446   9.660  21.823  1.00  0.00           H  
ATOM   4524 HD22 LEU A 299      13.396   9.656  20.408  1.00  0.00           H  
ATOM   4525 HD23 LEU A 299      14.858   8.674  20.440  1.00  0.00           H  
ATOM   4526  N   ASN A 300      16.270   9.603  15.430  1.00 12.96           N  
ATOM   4527  CA  ASN A 300      16.050   9.658  13.973  1.00 15.27           C  
ATOM   4528  C   ASN A 300      14.933   8.736  13.471  1.00 18.09           C  
ATOM   4529  O   ASN A 300      14.004   9.211  12.820  1.00 18.47           O  
ATOM   4530  CB  ASN A 300      17.358   9.381  13.197  1.00 11.54           C  
ATOM   4531  CG  ASN A 300      18.339  10.552  13.217  1.00 17.48           C  
ATOM   4532  ND2 ASN A 300      19.164  10.666  12.173  1.00 17.03           N  
ATOM   4533  OD1 ASN A 300      18.332  11.358  14.144  1.00 20.97           O  
ATOM   4534  H   ASN A 300      17.224   9.472  15.740  1.00  0.00           H  
ATOM   4535  HA  ASN A 300      15.723  10.675  13.744  1.00  0.00           H  
ATOM   4536  HB2 ASN A 300      17.854   8.492  13.587  1.00  0.00           H  
ATOM   4537  HB3 ASN A 300      17.127   9.166  12.152  1.00  0.00           H  
ATOM   4538 HD21 ASN A 300      19.123   9.991  11.424  1.00  0.00           H  
ATOM   4539 HD22 ASN A 300      19.814  11.439  12.119  1.00  0.00           H  
ATOM   4540  N   ASP A 301      15.005   7.444  13.836  1.00 20.18           N  
ATOM   4541  CA  ASP A 301      14.017   6.407  13.525  1.00 20.48           C  
ATOM   4542  C   ASP A 301      12.628   6.755  14.073  1.00 20.32           C  
ATOM   4543  O   ASP A 301      11.646   6.687  13.340  1.00 21.14           O  
ATOM   4544  CB  ASP A 301      14.454   5.029  14.084  1.00 27.29           C  
ATOM   4545  CG  ASP A 301      15.882   4.617  13.727  1.00 32.31           C  
ATOM   4546  OD1 ASP A 301      16.804   5.084  14.432  1.00 38.93           O  
ATOM   4547  OD2 ASP A 301      16.023   3.821  12.774  1.00 41.00           O1-
ATOM   4548  H   ASP A 301      15.813   7.146  14.367  1.00  0.00           H  
ATOM   4549  HA  ASP A 301      13.950   6.336  12.438  1.00  0.00           H  
ATOM   4550  HB2 ASP A 301      14.380   5.019  15.173  1.00  0.00           H  
ATOM   4551  HB3 ASP A 301      13.768   4.255  13.734  1.00  0.00           H  
ATOM   4552  N   ILE A 302      12.564   7.160  15.350  1.00 17.38           N  
ATOM   4553  CA  ILE A 302      11.348   7.507  16.077  1.00 18.42           C  
ATOM   4554  C   ILE A 302      10.650   8.753  15.490  1.00 15.85           C  
ATOM   4555  O   ILE A 302       9.432   8.730  15.338  1.00 17.97           O  
ATOM   4556  CB  ILE A 302      11.695   7.651  17.589  1.00 17.95           C  
ATOM   4557  CG1 ILE A 302      12.116   6.294  18.212  1.00 22.79           C  
ATOM   4558  CG2 ILE A 302      10.545   8.258  18.407  1.00 15.40           C  
ATOM   4559  CD1 ILE A 302      13.633   6.073  18.281  1.00 28.40           C  
ATOM   4560  H   ILE A 302      13.432   7.219  15.863  1.00  0.00           H  
ATOM   4561  HA  ILE A 302      10.646   6.678  15.964  1.00  0.00           H  
ATOM   4562  HB  ILE A 302      12.529   8.346  17.693  1.00  0.00           H  
ATOM   4563 HG12 ILE A 302      11.730   6.209  19.228  1.00  0.00           H  
ATOM   4564 HG13 ILE A 302      11.652   5.468  17.670  1.00  0.00           H  
ATOM   4565 HG21 ILE A 302      10.779   8.272  19.472  1.00  0.00           H  
ATOM   4566 HG22 ILE A 302      10.369   9.290  18.108  1.00  0.00           H  
ATOM   4567 HG23 ILE A 302       9.617   7.706  18.271  1.00  0.00           H  
ATOM   4568 HD11 ILE A 302      13.859   5.080  18.669  1.00  0.00           H  
ATOM   4569 HD12 ILE A 302      14.111   6.161  17.306  1.00  0.00           H  
ATOM   4570 HD13 ILE A 302      14.101   6.796  18.949  1.00  0.00           H  
ATOM   4571  N   LEU A 303      11.395   9.813  15.134  1.00 17.16           N  
ATOM   4572  CA  LEU A 303      10.845  11.055  14.581  1.00 18.43           C  
ATOM   4573  C   LEU A 303      10.359  10.879  13.132  1.00 20.64           C  
ATOM   4574  O   LEU A 303       9.335  11.461  12.779  1.00 21.55           O  
ATOM   4575  CB  LEU A 303      11.912  12.170  14.640  1.00 18.41           C  
ATOM   4576  CG  LEU A 303      12.324  12.589  16.070  1.00 20.77           C  
ATOM   4577  CD1 LEU A 303      13.558  13.496  16.027  1.00 19.15           C  
ATOM   4578  CD2 LEU A 303      11.199  13.260  16.870  1.00 18.63           C  
ATOM   4579  H   LEU A 303      12.396   9.772  15.284  1.00  0.00           H  
ATOM   4580  HA  LEU A 303       9.979  11.349  15.174  1.00  0.00           H  
ATOM   4581  HB2 LEU A 303      12.797  11.837  14.094  1.00  0.00           H  
ATOM   4582  HB3 LEU A 303      11.556  13.055  14.111  1.00  0.00           H  
ATOM   4583  HG  LEU A 303      12.595  11.699  16.631  1.00  0.00           H  
ATOM   4584 HD11 LEU A 303      13.873  13.767  17.033  1.00  0.00           H  
ATOM   4585 HD12 LEU A 303      14.396  12.989  15.548  1.00  0.00           H  
ATOM   4586 HD13 LEU A 303      13.359  14.415  15.475  1.00  0.00           H  
ATOM   4587 HD21 LEU A 303      11.524  13.467  17.890  1.00  0.00           H  
ATOM   4588 HD22 LEU A 303      10.912  14.209  16.420  1.00  0.00           H  
ATOM   4589 HD23 LEU A 303      10.311  12.635  16.946  1.00  0.00           H  
ATOM   4590  N   LEU A 304      11.023  10.023  12.332  1.00 21.13           N  
ATOM   4591  CA  LEU A 304      10.584   9.611  10.994  1.00 21.68           C  
ATOM   4592  C   LEU A 304       9.274   8.804  11.032  1.00 24.57           C  
ATOM   4593  O   LEU A 304       8.433   8.974  10.150  1.00 26.03           O  
ATOM   4594  CB  LEU A 304      11.698   8.775  10.315  1.00 21.84           C  
ATOM   4595  CG  LEU A 304      12.883   9.610   9.782  1.00 20.83           C  
ATOM   4596  CD1 LEU A 304      14.127   8.738   9.549  1.00 24.59           C  
ATOM   4597  CD2 LEU A 304      12.516  10.337   8.482  1.00 24.12           C  
ATOM   4598  H   LEU A 304      11.862   9.588  12.693  1.00  0.00           H  
ATOM   4599  HA  LEU A 304      10.381  10.505  10.406  1.00  0.00           H  
ATOM   4600  HB2 LEU A 304      12.063   8.034  11.027  1.00  0.00           H  
ATOM   4601  HB3 LEU A 304      11.287   8.197   9.485  1.00  0.00           H  
ATOM   4602  HG  LEU A 304      13.141  10.361  10.530  1.00  0.00           H  
ATOM   4603 HD11 LEU A 304      14.976   9.345   9.231  1.00  0.00           H  
ATOM   4604 HD12 LEU A 304      14.425   8.206  10.451  1.00  0.00           H  
ATOM   4605 HD13 LEU A 304      13.945   7.990   8.777  1.00  0.00           H  
ATOM   4606 HD21 LEU A 304      13.282  11.062   8.202  1.00  0.00           H  
ATOM   4607 HD22 LEU A 304      12.400   9.638   7.653  1.00  0.00           H  
ATOM   4608 HD23 LEU A 304      11.573  10.865   8.582  1.00  0.00           H  
ATOM   4609  N   GLN A 305       9.075   7.981  12.077  1.00 27.07           N  
ATOM   4610  CA  GLN A 305       7.853   7.211  12.322  1.00 28.74           C  
ATOM   4611  C   GLN A 305       6.698   8.077  12.864  1.00 29.42           C  
ATOM   4612  O   GLN A 305       5.544   7.670  12.740  1.00 31.18           O  
ATOM   4613  CB  GLN A 305       8.164   6.093  13.345  1.00 32.01           C  
ATOM   4614  CG  GLN A 305       9.046   4.958  12.775  1.00 39.42           C  
ATOM   4615  CD  GLN A 305       8.370   3.995  11.795  1.00 48.39           C  
ATOM   4616  NE2 GLN A 305       7.047   4.059  11.628  1.00 52.94           N  
ATOM   4617  OE1 GLN A 305       9.059   3.191  11.171  1.00 52.76           O  
ATOM   4618  H   GLN A 305       9.819   7.891  12.756  1.00  0.00           H  
ATOM   4619  HA  GLN A 305       7.517   6.772  11.382  1.00  0.00           H  
ATOM   4620  HB2 GLN A 305       8.668   6.520  14.211  1.00  0.00           H  
ATOM   4621  HB3 GLN A 305       7.242   5.668  13.742  1.00  0.00           H  
ATOM   4622  HG2 GLN A 305       9.908   5.371  12.256  1.00  0.00           H  
ATOM   4623  HG3 GLN A 305       9.439   4.364  13.600  1.00  0.00           H  
ATOM   4624 HE21 GLN A 305       6.501   4.734  12.145  1.00  0.00           H  
ATOM   4625 HE22 GLN A 305       6.599   3.432  10.976  1.00  0.00           H  
ATOM   4626  N   LEU A 306       6.990   9.273  13.408  1.00 27.24           N  
ATOM   4627  CA  LEU A 306       6.007  10.288  13.805  1.00 26.82           C  
ATOM   4628  C   LEU A 306       5.784  11.343  12.696  1.00 29.36           C  
ATOM   4629  O   LEU A 306       5.091  12.333  12.930  1.00 31.91           O  
ATOM   4630  CB  LEU A 306       6.487  10.987  15.102  1.00 26.01           C  
ATOM   4631  CG  LEU A 306       6.515  10.086  16.359  1.00 29.27           C  
ATOM   4632  CD1 LEU A 306       7.064  10.867  17.559  1.00 28.41           C  
ATOM   4633  CD2 LEU A 306       5.146   9.480  16.706  1.00 28.86           C  
ATOM   4634  H   LEU A 306       7.965   9.527  13.488  1.00  0.00           H  
ATOM   4635  HA  LEU A 306       5.033   9.831  13.978  1.00  0.00           H  
ATOM   4636  HB2 LEU A 306       7.481  11.406  14.937  1.00  0.00           H  
ATOM   4637  HB3 LEU A 306       5.844  11.840  15.324  1.00  0.00           H  
ATOM   4638  HG  LEU A 306       7.184   9.248  16.180  1.00  0.00           H  
ATOM   4639 HD11 LEU A 306       7.067  10.248  18.455  1.00  0.00           H  
ATOM   4640 HD12 LEU A 306       8.085  11.204  17.381  1.00  0.00           H  
ATOM   4641 HD13 LEU A 306       6.452  11.744  17.772  1.00  0.00           H  
ATOM   4642 HD21 LEU A 306       5.199   8.908  17.632  1.00  0.00           H  
ATOM   4643 HD22 LEU A 306       4.390  10.256  16.834  1.00  0.00           H  
ATOM   4644 HD23 LEU A 306       4.799   8.792  15.936  1.00  0.00           H  
ATOM   4645  N   GLY A 307       6.314  11.114  11.482  1.00 27.58           N  
ATOM   4646  CA  GLY A 307       6.034  11.893  10.277  1.00 25.50           C  
ATOM   4647  C   GLY A 307       6.931  13.115  10.050  1.00 24.99           C  
ATOM   4648  O   GLY A 307       6.683  13.859   9.103  1.00 28.43           O  
ATOM   4649  H   GLY A 307       6.882  10.286  11.363  1.00  0.00           H  
ATOM   4650  HA2 GLY A 307       6.155  11.229   9.421  1.00  0.00           H  
ATOM   4651  HA3 GLY A 307       4.991  12.213  10.269  1.00  0.00           H  
ATOM   4652  N   ILE A 308       7.962  13.327  10.886  1.00 22.87           N  
ATOM   4653  CA  ILE A 308       8.951  14.396  10.743  1.00 22.13           C  
ATOM   4654  C   ILE A 308      10.058  13.822   9.845  1.00 23.24           C  
ATOM   4655  O   ILE A 308      10.892  13.043  10.310  1.00 25.31           O  
ATOM   4656  CB  ILE A 308       9.510  14.800  12.142  1.00 20.29           C  
ATOM   4657  CG1 ILE A 308       8.367  15.168  13.120  1.00 19.70           C  
ATOM   4658  CG2 ILE A 308      10.525  15.959  12.017  1.00 20.43           C  
ATOM   4659  CD1 ILE A 308       8.802  15.399  14.572  1.00 20.38           C  
ATOM   4660  H   ILE A 308       8.119  12.658  11.629  1.00  0.00           H  
ATOM   4661  HA  ILE A 308       8.507  15.274  10.276  1.00  0.00           H  
ATOM   4662  HB  ILE A 308      10.036  13.950  12.572  1.00  0.00           H  
ATOM   4663 HG12 ILE A 308       7.844  16.044  12.749  1.00  0.00           H  
ATOM   4664 HG13 ILE A 308       7.623  14.373  13.149  1.00  0.00           H  
ATOM   4665 HG21 ILE A 308      10.957  16.228  12.980  1.00  0.00           H  
ATOM   4666 HG22 ILE A 308      11.363  15.703  11.369  1.00  0.00           H  
ATOM   4667 HG23 ILE A 308      10.050  16.848  11.603  1.00  0.00           H  
ATOM   4668 HD11 ILE A 308       7.939  15.616  15.202  1.00  0.00           H  
ATOM   4669 HD12 ILE A 308       9.278  14.503  14.966  1.00  0.00           H  
ATOM   4670 HD13 ILE A 308       9.493  16.235  14.673  1.00  0.00           H  
ATOM   4671  N   GLU A 309      10.028  14.185   8.553  1.00 25.72           N  
ATOM   4672  CA  GLU A 309      10.804  13.541   7.498  1.00 25.03           C  
ATOM   4673  C   GLU A 309      11.633  14.524   6.678  1.00 22.15           C  
ATOM   4674  O   GLU A 309      12.846  14.341   6.585  1.00 20.74           O  
ATOM   4675  CB  GLU A 309       9.904  12.598   6.666  1.00 27.64           C  
ATOM   4676  CG  GLU A 309      10.561  12.031   5.388  1.00 35.61           C  
ATOM   4677  CD  GLU A 309       9.643  11.054   4.660  1.00 42.24           C  
ATOM   4678  OE1 GLU A 309       8.876  11.529   3.794  1.00 46.55           O  
ATOM   4679  OE2 GLU A 309       9.728   9.847   4.977  1.00 46.04           O1-
ATOM   4680  H   GLU A 309       9.316  14.840   8.250  1.00  0.00           H  
ATOM   4681  HA  GLU A 309      11.562  12.913   7.959  1.00  0.00           H  
ATOM   4682  HB2 GLU A 309       9.572  11.775   7.302  1.00  0.00           H  
ATOM   4683  HB3 GLU A 309       8.998  13.135   6.379  1.00  0.00           H  
ATOM   4684  HG2 GLU A 309      10.820  12.829   4.691  1.00  0.00           H  
ATOM   4685  HG3 GLU A 309      11.491  11.521   5.641  1.00  0.00           H  
ATOM   4686  N   GLU A 310      10.992  15.541   6.076  1.00 20.06           N  
ATOM   4687  CA  GLU A 310      11.605  16.483   5.138  1.00 19.63           C  
ATOM   4688  C   GLU A 310      12.820  17.233   5.715  1.00 18.32           C  
ATOM   4689  O   GLU A 310      13.782  17.458   4.985  1.00 17.98           O  
ATOM   4690  CB  GLU A 310      10.545  17.447   4.563  1.00 22.96           C  
ATOM   4691  CG  GLU A 310      11.100  18.336   3.430  1.00 30.04           C  
ATOM   4692  CD  GLU A 310      10.030  19.183   2.753  1.00 33.49           C  
ATOM   4693  OE1 GLU A 310       9.298  18.610   1.919  1.00 34.77           O  
ATOM   4694  OE2 GLU A 310       9.966  20.392   3.072  1.00 37.81           O1-
ATOM   4695  H   GLU A 310       9.993  15.638   6.236  1.00  0.00           H  
ATOM   4696  HA  GLU A 310      11.969  15.875   4.309  1.00  0.00           H  
ATOM   4697  HB2 GLU A 310       9.705  16.864   4.180  1.00  0.00           H  
ATOM   4698  HB3 GLU A 310      10.138  18.072   5.359  1.00  0.00           H  
ATOM   4699  HG2 GLU A 310      11.887  18.994   3.792  1.00  0.00           H  
ATOM   4700  HG3 GLU A 310      11.560  17.707   2.670  1.00  0.00           H  
ATOM   4701  N   ALA A 311      12.808  17.524   7.029  1.00 18.15           N  
ATOM   4702  CA  ALA A 311      13.900  18.122   7.800  1.00 15.21           C  
ATOM   4703  C   ALA A 311      15.227  17.340   7.741  1.00 16.35           C  
ATOM   4704  O   ALA A 311      16.286  17.953   7.865  1.00 16.78           O  
ATOM   4705  CB  ALA A 311      13.448  18.261   9.264  1.00 13.95           C  
ATOM   4706  H   ALA A 311      11.975  17.275   7.543  1.00  0.00           H  
ATOM   4707  HA  ALA A 311      14.080  19.119   7.393  1.00  0.00           H  
ATOM   4708  HB1 ALA A 311      14.196  18.787   9.860  1.00  0.00           H  
ATOM   4709  HB2 ALA A 311      12.516  18.819   9.348  1.00  0.00           H  
ATOM   4710  HB3 ALA A 311      13.285  17.285   9.724  1.00  0.00           H  
ATOM   4711  N   PHE A 312      15.170  16.011   7.536  1.00 17.56           N  
ATOM   4712  CA  PHE A 312      16.325  15.118   7.446  1.00 21.11           C  
ATOM   4713  C   PHE A 312      16.817  14.901   6.001  1.00 22.58           C  
ATOM   4714  O   PHE A 312      17.948  14.449   5.823  1.00 23.68           O  
ATOM   4715  CB  PHE A 312      15.932  13.733   8.007  1.00 16.29           C  
ATOM   4716  CG  PHE A 312      15.695  13.697   9.507  1.00 17.30           C  
ATOM   4717  CD1 PHE A 312      16.792  13.620  10.391  1.00 13.79           C  
ATOM   4718  CD2 PHE A 312      14.382  13.723  10.024  1.00 16.61           C  
ATOM   4719  CE1 PHE A 312      16.579  13.564  11.781  1.00 15.47           C  
ATOM   4720  CE2 PHE A 312      14.169  13.667  11.416  1.00 18.77           C  
ATOM   4721  CZ  PHE A 312      15.268  13.586  12.294  1.00 16.25           C  
ATOM   4722  H   PHE A 312      14.258  15.587   7.427  1.00  0.00           H  
ATOM   4723  HA  PHE A 312      17.147  15.522   8.027  1.00  0.00           H  
ATOM   4724  HB2 PHE A 312      15.053  13.343   7.495  1.00  0.00           H  
ATOM   4725  HB3 PHE A 312      16.724  13.010   7.804  1.00  0.00           H  
ATOM   4726  HD1 PHE A 312      17.801  13.601  10.004  1.00  0.00           H  
ATOM   4727  HD2 PHE A 312      13.534  13.780   9.357  1.00  0.00           H  
ATOM   4728  HE1 PHE A 312      17.421  13.504  12.455  1.00  0.00           H  
ATOM   4729  HE2 PHE A 312      13.163  13.681  11.809  1.00  0.00           H  
ATOM   4730  HZ  PHE A 312      15.105  13.541  13.360  1.00  0.00           H  
ATOM   4731  N   THR A 313      15.994  15.196   4.979  1.00 24.87           N  
ATOM   4732  CA  THR A 313      16.293  14.937   3.564  1.00 25.58           C  
ATOM   4733  C   THR A 313      16.988  16.145   2.899  1.00 27.13           C  
ATOM   4734  O   THR A 313      17.202  17.187   3.519  1.00 28.87           O  
ATOM   4735  CB  THR A 313      14.968  14.614   2.811  1.00 25.97           C  
ATOM   4736  CG2 THR A 313      14.173  13.445   3.408  1.00 26.13           C  
ATOM   4737  OG1 THR A 313      14.129  15.743   2.659  1.00 26.05           O  
ATOM   4738  H   THR A 313      15.095  15.603   5.197  1.00  0.00           H  
ATOM   4739  HA  THR A 313      16.955  14.074   3.481  1.00  0.00           H  
ATOM   4740  HB  THR A 313      15.227  14.309   1.796  1.00  0.00           H  
ATOM   4741  HG1 THR A 313      13.915  16.088   3.515  1.00  0.00           H  
ATOM   4742 HG21 THR A 313      13.309  13.201   2.789  1.00  0.00           H  
ATOM   4743 HG22 THR A 313      14.789  12.549   3.482  1.00  0.00           H  
ATOM   4744 HG23 THR A 313      13.804  13.673   4.403  1.00  0.00           H  
ATOM   4745  N   SER A 314      17.306  15.996   1.602  1.00 28.43           N  
ATOM   4746  CA  SER A 314      17.853  17.038   0.729  1.00 29.29           C  
ATOM   4747  C   SER A 314      16.816  18.122   0.359  1.00 27.42           C  
ATOM   4748  O   SER A 314      17.194  19.186  -0.131  1.00 27.76           O  
ATOM   4749  CB  SER A 314      18.342  16.368  -0.571  1.00 32.01           C  
ATOM   4750  OG  SER A 314      19.473  15.561  -0.313  1.00 34.37           O  
ATOM   4751  H   SER A 314      17.134  15.098   1.175  1.00  0.00           H  
ATOM   4752  HA  SER A 314      18.686  17.523   1.236  1.00  0.00           H  
ATOM   4753  HB2 SER A 314      17.557  15.762  -1.026  1.00  0.00           H  
ATOM   4754  HB3 SER A 314      18.636  17.118  -1.307  1.00  0.00           H  
ATOM   4755  HG  SER A 314      19.780  15.198  -1.130  1.00  0.00           H  
ATOM   4756  N   LYS A 315      15.520  17.869   0.615  1.00 28.19           N  
ATOM   4757  CA  LYS A 315      14.413  18.809   0.439  1.00 30.78           C  
ATOM   4758  C   LYS A 315      14.141  19.631   1.718  1.00 31.24           C  
ATOM   4759  O   LYS A 315      13.176  20.394   1.732  1.00 29.75           O  
ATOM   4760  CB  LYS A 315      13.135  18.013   0.090  1.00 34.68           C  
ATOM   4761  CG  LYS A 315      13.188  17.333  -1.286  1.00 41.46           C  
ATOM   4762  CD  LYS A 315      11.840  16.694  -1.656  1.00 49.50           C  
ATOM   4763  CE  LYS A 315      11.844  16.006  -3.028  1.00 52.75           C  
ATOM   4764  NZ  LYS A 315      12.632  14.761  -3.008  1.00 56.67           N1+
ATOM   4765  H   LYS A 315      15.289  16.981   1.041  1.00  0.00           H  
ATOM   4766  HA  LYS A 315      14.629  19.509  -0.369  1.00  0.00           H  
ATOM   4767  HB2 LYS A 315      12.934  17.263   0.855  1.00  0.00           H  
ATOM   4768  HB3 LYS A 315      12.271  18.679   0.093  1.00  0.00           H  
ATOM   4769  HG2 LYS A 315      13.459  18.069  -2.044  1.00  0.00           H  
ATOM   4770  HG3 LYS A 315      13.974  16.577  -1.291  1.00  0.00           H  
ATOM   4771  HD2 LYS A 315      11.537  15.984  -0.884  1.00  0.00           H  
ATOM   4772  HD3 LYS A 315      11.075  17.472  -1.662  1.00  0.00           H  
ATOM   4773  HE2 LYS A 315      10.823  15.755  -3.316  1.00  0.00           H  
ATOM   4774  HE3 LYS A 315      12.236  16.675  -3.795  1.00  0.00           H  
ATOM   4775  HZ1 LYS A 315      13.590  14.972  -2.766  1.00  0.00           H  
ATOM   4776  HZ2 LYS A 315      12.244  14.129  -2.323  1.00  0.00           H  
ATOM   4777  HZ3 LYS A 315      12.602  14.328  -3.920  1.00  0.00           H  
ATOM   4778  N   ALA A 316      14.988  19.518   2.763  1.00 29.29           N  
ATOM   4779  CA  ALA A 316      14.901  20.251   4.030  1.00 27.38           C  
ATOM   4780  C   ALA A 316      14.879  21.766   3.820  1.00 28.32           C  
ATOM   4781  O   ALA A 316      15.824  22.339   3.275  1.00 27.85           O  
ATOM   4782  CB  ALA A 316      16.071  19.862   4.943  1.00 25.11           C  
ATOM   4783  H   ALA A 316      15.755  18.865   2.676  1.00  0.00           H  
ATOM   4784  HA  ALA A 316      13.973  19.960   4.522  1.00  0.00           H  
ATOM   4785  HB1 ALA A 316      16.031  20.402   5.890  1.00  0.00           H  
ATOM   4786  HB2 ALA A 316      16.055  18.800   5.182  1.00  0.00           H  
ATOM   4787  HB3 ALA A 316      17.029  20.084   4.476  1.00  0.00           H  
ATOM   4788  N   ASP A 317      13.771  22.387   4.242  1.00 26.57           N  
ATOM   4789  CA  ASP A 317      13.507  23.806   4.097  1.00 26.73           C  
ATOM   4790  C   ASP A 317      13.600  24.451   5.480  1.00 25.96           C  
ATOM   4791  O   ASP A 317      12.599  24.659   6.165  1.00 24.62           O  
ATOM   4792  CB  ASP A 317      12.143  23.995   3.392  1.00 29.95           C  
ATOM   4793  CG  ASP A 317      11.836  25.436   2.968  1.00 34.30           C  
ATOM   4794  OD1 ASP A 317      12.667  26.333   3.239  1.00 28.80           O  
ATOM   4795  OD2 ASP A 317      10.770  25.616   2.345  1.00 37.39           O1-
ATOM   4796  H   ASP A 317      13.041  21.829   4.667  1.00  0.00           H  
ATOM   4797  HA  ASP A 317      14.275  24.267   3.476  1.00  0.00           H  
ATOM   4798  HB2 ASP A 317      12.118  23.384   2.489  1.00  0.00           H  
ATOM   4799  HB3 ASP A 317      11.331  23.629   4.019  1.00  0.00           H  
ATOM   4800  N   LEU A 318      14.848  24.763   5.854  1.00 24.77           N  
ATOM   4801  CA  LEU A 318      15.236  25.522   7.035  1.00 27.09           C  
ATOM   4802  C   LEU A 318      15.758  26.910   6.607  1.00 27.98           C  
ATOM   4803  O   LEU A 318      16.653  27.465   7.247  1.00 28.39           O  
ATOM   4804  CB  LEU A 318      16.302  24.727   7.825  1.00 25.21           C  
ATOM   4805  CG  LEU A 318      15.840  23.374   8.413  1.00 23.36           C  
ATOM   4806  CD1 LEU A 318      17.019  22.658   9.089  1.00 22.19           C  
ATOM   4807  CD2 LEU A 318      14.676  23.524   9.408  1.00 22.26           C  
ATOM   4808  H   LEU A 318      15.594  24.508   5.223  1.00  0.00           H  
ATOM   4809  HA  LEU A 318      14.376  25.700   7.676  1.00  0.00           H  
ATOM   4810  HB2 LEU A 318      17.157  24.550   7.172  1.00  0.00           H  
ATOM   4811  HB3 LEU A 318      16.671  25.337   8.648  1.00  0.00           H  
ATOM   4812  HG  LEU A 318      15.501  22.737   7.595  1.00  0.00           H  
ATOM   4813 HD11 LEU A 318      16.723  21.678   9.461  1.00  0.00           H  
ATOM   4814 HD12 LEU A 318      17.842  22.505   8.394  1.00  0.00           H  
ATOM   4815 HD13 LEU A 318      17.402  23.232   9.933  1.00  0.00           H  
ATOM   4816 HD21 LEU A 318      14.426  22.568   9.869  1.00  0.00           H  
ATOM   4817 HD22 LEU A 318      14.920  24.224  10.209  1.00  0.00           H  
ATOM   4818 HD23 LEU A 318      13.773  23.880   8.915  1.00  0.00           H  
ATOM   4819  N   SER A 319      15.187  27.487   5.531  1.00 28.38           N  
ATOM   4820  CA  SER A 319      15.522  28.813   5.002  1.00 28.50           C  
ATOM   4821  C   SER A 319      15.026  29.991   5.863  1.00 30.89           C  
ATOM   4822  O   SER A 319      15.382  31.131   5.576  1.00 32.24           O  
ATOM   4823  CB  SER A 319      15.009  28.934   3.551  1.00 27.62           C  
ATOM   4824  OG  SER A 319      13.603  28.959   3.444  1.00 27.22           O  
ATOM   4825  H   SER A 319      14.451  26.980   5.059  1.00  0.00           H  
ATOM   4826  HA  SER A 319      16.606  28.898   4.990  1.00  0.00           H  
ATOM   4827  HB2 SER A 319      15.390  29.852   3.102  1.00  0.00           H  
ATOM   4828  HB3 SER A 319      15.390  28.117   2.942  1.00  0.00           H  
ATOM   4829  HG  SER A 319      13.268  28.073   3.532  1.00  0.00           H  
ATOM   4830  N   GLY A 320      14.286  29.732   6.951  1.00 30.70           N  
ATOM   4831  CA  GLY A 320      13.951  30.717   7.974  1.00 29.08           C  
ATOM   4832  C   GLY A 320      15.080  30.965   8.987  1.00 28.83           C  
ATOM   4833  O   GLY A 320      14.931  31.855   9.821  1.00 30.06           O  
ATOM   4834  H   GLY A 320      14.027  28.773   7.140  1.00  0.00           H  
ATOM   4835  HA2 GLY A 320      13.668  31.664   7.511  1.00  0.00           H  
ATOM   4836  HA3 GLY A 320      13.071  30.366   8.513  1.00  0.00           H  
ATOM   4837  N   ILE A 321      16.190  30.203   8.930  1.00 26.95           N  
ATOM   4838  CA  ILE A 321      17.357  30.353   9.805  1.00 28.23           C  
ATOM   4839  C   ILE A 321      18.373  31.324   9.166  1.00 32.22           C  
ATOM   4840  O   ILE A 321      18.837  32.229   9.856  1.00 34.58           O  
ATOM   4841  CB  ILE A 321      18.019  28.960  10.050  1.00 26.00           C  
ATOM   4842  CG1 ILE A 321      17.033  27.977  10.723  1.00 26.19           C  
ATOM   4843  CG2 ILE A 321      19.299  29.057  10.900  1.00 21.70           C  
ATOM   4844  CD1 ILE A 321      17.589  26.583  11.052  1.00 21.83           C  
ATOM   4845  H   ILE A 321      16.226  29.470   8.235  1.00  0.00           H  
ATOM   4846  HA  ILE A 321      17.049  30.762  10.769  1.00  0.00           H  
ATOM   4847  HB  ILE A 321      18.301  28.539   9.085  1.00  0.00           H  
ATOM   4848 HG12 ILE A 321      16.666  28.426  11.645  1.00  0.00           H  
ATOM   4849 HG13 ILE A 321      16.175  27.837  10.068  1.00  0.00           H  
ATOM   4850 HG21 ILE A 321      19.759  28.079  11.015  1.00  0.00           H  
ATOM   4851 HG22 ILE A 321      20.055  29.689  10.442  1.00  0.00           H  
ATOM   4852 HG23 ILE A 321      19.091  29.451  11.894  1.00  0.00           H  
ATOM   4853 HD11 ILE A 321      16.781  25.901  11.319  1.00  0.00           H  
ATOM   4854 HD12 ILE A 321      18.121  26.154  10.203  1.00  0.00           H  
ATOM   4855 HD13 ILE A 321      18.276  26.611  11.898  1.00  0.00           H  
ATOM   4856  N   THR A 322      18.725  31.130   7.881  1.00 34.35           N  
ATOM   4857  CA  THR A 322      19.799  31.838   7.162  1.00 35.02           C  
ATOM   4858  C   THR A 322      19.304  32.648   5.947  1.00 36.15           C  
ATOM   4859  O   THR A 322      20.067  33.459   5.422  1.00 35.06           O  
ATOM   4860  CB  THR A 322      20.862  30.811   6.694  1.00 34.91           C  
ATOM   4861  CG2 THR A 322      21.579  30.069   7.827  1.00 35.39           C  
ATOM   4862  OG1 THR A 322      20.259  29.873   5.822  1.00 33.71           O  
ATOM   4863  H   THR A 322      18.303  30.354   7.391  1.00  0.00           H  
ATOM   4864  HA  THR A 322      20.287  32.553   7.825  1.00  0.00           H  
ATOM   4865  HB  THR A 322      21.628  31.335   6.119  1.00  0.00           H  
ATOM   4866  HG1 THR A 322      20.923  29.306   5.454  1.00  0.00           H  
ATOM   4867 HG21 THR A 322      22.365  29.422   7.438  1.00  0.00           H  
ATOM   4868 HG22 THR A 322      22.040  30.768   8.524  1.00  0.00           H  
ATOM   4869 HG23 THR A 322      20.885  29.444   8.384  1.00  0.00           H  
ATOM   4870  N   GLY A 323      18.064  32.424   5.484  1.00 38.44           N  
ATOM   4871  CA  GLY A 323      17.503  33.011   4.266  1.00 39.79           C  
ATOM   4872  C   GLY A 323      17.609  32.113   3.023  1.00 40.77           C  
ATOM   4873  O   GLY A 323      17.117  32.506   1.967  1.00 42.72           O  
ATOM   4874  H   GLY A 323      17.479  31.764   5.977  1.00  0.00           H  
ATOM   4875  HA2 GLY A 323      16.450  33.231   4.437  1.00  0.00           H  
ATOM   4876  HA3 GLY A 323      17.972  33.970   4.041  1.00  0.00           H  
ATOM   4877  N   ALA A 324      18.232  30.927   3.134  1.00 39.72           N  
ATOM   4878  CA  ALA A 324      18.455  29.975   2.043  1.00 39.09           C  
ATOM   4879  C   ALA A 324      18.313  28.532   2.532  1.00 39.85           C  
ATOM   4880  O   ALA A 324      18.604  28.245   3.693  1.00 42.77           O  
ATOM   4881  CB  ALA A 324      19.816  30.249   1.383  1.00 37.09           C  
ATOM   4882  H   ALA A 324      18.603  30.669   4.038  1.00  0.00           H  
ATOM   4883  HA  ALA A 324      17.680  30.120   1.288  1.00  0.00           H  
ATOM   4884  HB1 ALA A 324      20.003  29.556   0.561  1.00  0.00           H  
ATOM   4885  HB2 ALA A 324      19.861  31.260   0.977  1.00  0.00           H  
ATOM   4886  HB3 ALA A 324      20.632  30.141   2.099  1.00  0.00           H  
ATOM   4887  N   ARG A 325      17.890  27.612   1.644  1.00 37.00           N  
ATOM   4888  CA  ARG A 325      17.810  26.176   1.931  1.00 34.45           C  
ATOM   4889  C   ARG A 325      19.214  25.556   1.796  1.00 31.83           C  
ATOM   4890  O   ARG A 325      19.539  24.911   0.798  1.00 34.10           O  
ATOM   4891  CB  ARG A 325      16.860  25.465   0.943  1.00 34.06           C  
ATOM   4892  CG  ARG A 325      15.376  25.859   1.030  1.00 37.53           C  
ATOM   4893  CD  ARG A 325      14.426  24.761   0.508  1.00 42.58           C  
ATOM   4894  NE  ARG A 325      14.902  24.139  -0.739  1.00 50.94           N  
ATOM   4895  CZ  ARG A 325      15.544  22.958  -0.847  1.00 55.06           C  
ATOM   4896  NH1 ARG A 325      15.837  22.196   0.217  1.00 54.12           N1+
ATOM   4897  NH2 ARG A 325      15.914  22.527  -2.059  1.00 57.66           N1+
ATOM   4898  H   ARG A 325      17.673  27.910   0.704  1.00  0.00           H  
ATOM   4899  HA  ARG A 325      17.445  26.013   2.948  1.00  0.00           H  
ATOM   4900  HB2 ARG A 325      17.200  25.595  -0.086  1.00  0.00           H  
ATOM   4901  HB3 ARG A 325      16.931  24.399   1.156  1.00  0.00           H  
ATOM   4902  HG2 ARG A 325      15.121  26.039   2.073  1.00  0.00           H  
ATOM   4903  HG3 ARG A 325      15.202  26.800   0.507  1.00  0.00           H  
ATOM   4904  HD2 ARG A 325      14.293  23.984   1.257  1.00  0.00           H  
ATOM   4905  HD3 ARG A 325      13.436  25.184   0.336  1.00  0.00           H  
ATOM   4906  HE  ARG A 325      14.728  24.669  -1.581  1.00  0.00           H  
ATOM   4907 HH11 ARG A 325      15.582  22.495   1.150  1.00  0.00           H  
ATOM   4908 HH12 ARG A 325      16.330  21.320   0.105  1.00  0.00           H  
ATOM   4909 HH21 ARG A 325      15.713  23.076  -2.881  1.00  0.00           H  
ATOM   4910 HH22 ARG A 325      16.405  21.650  -2.158  1.00  0.00           H  
ATOM   4911  N   ASN A 326      20.040  25.767   2.828  1.00 29.85           N  
ATOM   4912  CA  ASN A 326      21.425  25.312   2.930  1.00 28.92           C  
ATOM   4913  C   ASN A 326      21.695  24.597   4.259  1.00 28.47           C  
ATOM   4914  O   ASN A 326      22.851  24.431   4.639  1.00 27.23           O  
ATOM   4915  CB  ASN A 326      22.432  26.432   2.567  1.00 29.09           C  
ATOM   4916  CG  ASN A 326      22.522  27.578   3.587  1.00 30.03           C  
ATOM   4917  ND2 ASN A 326      23.732  28.088   3.823  1.00 34.58           N  
ATOM   4918  OD1 ASN A 326      21.531  27.966   4.196  1.00 28.16           O  
ATOM   4919  H   ASN A 326      19.704  26.353   3.582  1.00  0.00           H  
ATOM   4920  HA  ASN A 326      21.565  24.527   2.191  1.00  0.00           H  
ATOM   4921  HB2 ASN A 326      23.423  25.991   2.442  1.00  0.00           H  
ATOM   4922  HB3 ASN A 326      22.173  26.859   1.598  1.00  0.00           H  
ATOM   4923 HD21 ASN A 326      24.536  27.735   3.324  1.00  0.00           H  
ATOM   4924 HD22 ASN A 326      23.838  28.827   4.501  1.00  0.00           H  
ATOM   4925  N   LEU A 327      20.628  24.160   4.945  1.00 27.74           N  
ATOM   4926  CA  LEU A 327      20.658  23.446   6.212  1.00 24.71           C  
ATOM   4927  C   LEU A 327      19.697  22.253   6.170  1.00 24.08           C  
ATOM   4928  O   LEU A 327      18.591  22.353   5.637  1.00 22.99           O  
ATOM   4929  CB  LEU A 327      20.353  24.405   7.384  1.00 26.17           C  
ATOM   4930  CG  LEU A 327      21.379  25.531   7.634  1.00 26.16           C  
ATOM   4931  CD1 LEU A 327      20.848  26.493   8.704  1.00 27.31           C  
ATOM   4932  CD2 LEU A 327      22.761  25.004   8.048  1.00 25.03           C  
ATOM   4933  H   LEU A 327      19.715  24.317   4.542  1.00  0.00           H  
ATOM   4934  HA  LEU A 327      21.652  23.029   6.351  1.00  0.00           H  
ATOM   4935  HB2 LEU A 327      19.382  24.864   7.205  1.00  0.00           H  
ATOM   4936  HB3 LEU A 327      20.235  23.827   8.300  1.00  0.00           H  
ATOM   4937  HG  LEU A 327      21.499  26.109   6.718  1.00  0.00           H  
ATOM   4938 HD11 LEU A 327      21.565  27.289   8.904  1.00  0.00           H
[truncated: 84,725 more chars]
